# Supplementary material for: Mapping histone modifications in low cell number and single cells using antibody-guided chromatin tagmentation (ACT-seq)
Source: Nat Commun. 2019 Aug 20;10:3747. doi: 10.1038/s41467-019-11559-1 (PMC6702168; doi:10.1038/s41467-019-11559-1)
Supplement: Supplementary file 2 — Supplementary Dataset 1 [file 41467_2019_11559_MOESM2_ESM.xlsx]

## Sheet: Different antibodies ACT-seq
	library	total reads	mapped reads	unique reads	mappability	redundancy
GB7071-me1	GB7071_S1_R1.fastq	15399639	11290393	9490281	0.73316	0.159437
GB7072-me2	GB7072_S2_R1.fastq	3962975	3233319	947002	0.815882	0.707111
GB7073-me3	GB7073_S3_R1.fastq	5762527	4625973	1878513	0.802768	0.59392
GB7074-K27ac	GB7074_S4_R1.fastq	22702100	16832638	12604857	0.741457	0.251166
GB7075-H2AZ	GB7075_S5_R1.fastq	15875987	11692739	2453394	0.736505	0.790178
GB7076-Brd4	GB7076_S6_R1.fastq	16335444	11188180	2020471	0.684902	0.81941

## Sheet: Different cell number ACT-seq
			total reads	mapped reads	unique reads	mappability
		H3K4me3 ACT-seq 50k Cells	9331391	7803457	3414099	0.836259	0.562489
		H3K4me3 ACT-seq 10k Cells	8393920	6939429	656447	0.826721	0.905403
		H3K4me3 ACT-seq 1k Cells	7834377	6483284	431083	0.827543	0.933509
		IgG ACT-seq 50k Cells	179303	149653	15423	0.834637	0.896942

## Sheet: Single cell iACT-seq
	total reads	mapped reads	unique reads	mappability	redundancy
i10_Tnp31_combine_11_S11_R1.fastq	26777	22264	3560	0.83146	0.840101
i10_Tnp31_combine_14_S14_R1.fastq	29409	24239	3591	0.824203	0.85185
i10_Tnp31_combine_15_S15_R1.fastq	20549	16772	2584	0.816195	0.845934
i10_Tnp31_combine_19_S19_R1.fastq	12768	10464	1583	0.819549	0.848719
i10_Tnp31_combine_32_S32_R1.fastq	13204	10716	1628	0.811572	0.848078
i10_Tnp31_combine_41_S41_R1.fastq	12417	10474	1674	0.843521	0.840176
i10_Tnp31_combine_46_S46_R1.fastq	10473	8913	1322	0.851046	0.851677
i10_Tnp31_combine_53_S53_R1.fastq	18476	14778	2422	0.799848	0.836108
i10_Tnp31_combine_68_S68_R1.fastq	24826	20545	2826	0.82756	0.862448
i10_Tnp31_combine_81_S81_R1.fastq	44340	35325	5214	0.796685	0.852399
i10_Tnp31_combine_87_S87_R1.fastq	20051	16209	2623	0.808389	0.838176
i10_Tnp31_combine_88_S88_R1.fastq	13583	11340	1726	0.834867	0.847795
i10_Tnp31_combine_90_S90_R1.fastq	16296	13743	2298	0.843336	0.832788
i10_Tnp32_combine_15_S15_R1.fastq	28114	22357	3454	0.795227	0.845507
i10_Tnp32_combine_2_S2_R1.fastq	23734	19534	2957	0.823039	0.848623
i10_Tnp32_combine_45_S45_R1.fastq	9985	7706	1207	0.771758	0.843369
i10_Tnp32_combine_4_S4_R1.fastq	27076	21099	3140	0.779251	0.851178
i10_Tnp32_combine_56_S56_R1.fastq	16497	10066	1656	0.610172	0.835486
i10_Tnp32_combine_79_S79_R1.fastq	16705	14056	2352	0.841425	0.832669
i10_Tnp32_combine_80_S80_R1.fastq	20389	16491	2286	0.808818	0.861379
i10_Tnp32_combine_84_S84_R1.fastq	38094	31063	4454	0.81543	0.856614
i10_Tnp32_combine_94_S94_R1.fastq	47594	36773	5397	0.772639	0.853235
i10_Tnp33_combine_29_S29_R1.fastq	23405	19036	2947	0.81333	0.845188
i10_Tnp33_combine_41_S41_R1.fastq	17742	14416	2392	0.812535	0.834073
i10_Tnp33_combine_42_S42_R1.fastq	13380	10975	1696	0.820254	0.845467
i10_Tnp33_combine_44_S44_R1.fastq	18920	16286	1870	0.860782	0.885177
i10_Tnp33_combine_58_S58_R1.fastq	24110	19231	4572	0.797636	0.762259
i10_Tnp33_combine_59_S59_R1.fastq	13705	11366	1676	0.829332	0.852543
i10_Tnp33_combine_62_S62_R1.fastq	11249	9586	1468	0.852165	0.84686
i10_Tnp33_combine_64_S64_R1.fastq	22444	18007	2942	0.802308	0.836619
i10_Tnp33_combine_65_S65_R1.fastq	8067	7017	1093	0.86984	0.844235
i10_Tnp33_combine_68_S68_R1.fastq	19872	15318	2078	0.770833	0.864343
i10_Tnp33_combine_74_S74_R1.fastq	32928	27022	3583	0.820639	0.867404
i10_Tnp33_combine_79_S79_R1.fastq	22457	18570	2970	0.826914	0.840065
i10_Tnp33_combine_89_S89_R1.fastq	6532	5552	879	0.849969	0.841679
i10_Tnp33_combine_92_S92_R1.fastq	15533	12531	2043	0.806734	0.836964
i10_Tnp34_combine_10_S10_R1.fastq	10318	8799	1317	0.852782	0.850324
i10_Tnp34_combine_34_S34_R1.fastq	7820	6299	916	0.805499	0.85458
i10_Tnp34_combine_36_S36_R1.fastq	14378	11492	1829	0.799277	0.840846
i10_Tnp34_combine_43_S43_R1.fastq	7942	6999	1066	0.881264	0.847693
i10_Tnp34_combine_49_S49_R1.fastq	12199	10415	1375	0.853759	0.867979
i10_Tnp34_combine_4_S4_R1.fastq	29899	24162	3773	0.808121	0.843846
i10_Tnp34_combine_51_S51_R1.fastq	81944	64119	8682	0.782473	0.864596
i10_Tnp34_combine_59_S59_R1.fastq	12890	11278	1701	0.874942	0.849175
i10_Tnp34_combine_5_S5_R1.fastq	8922	7869	1238	0.881977	0.842674
i10_Tnp34_combine_64_S64_R1.fastq	47397	37223	5943	0.785345	0.840341
i10_Tnp34_combine_65_S65_R1.fastq	46827	35477	5053	0.757618	0.85757
i10_Tnp34_combine_69_S69_R1.fastq	25645	21989	2900	0.857438	0.868116
i10_Tnp34_combine_71_S71_R1.fastq	13692	10653	1738	0.778046	0.836853
i10_Tnp34_combine_73_S73_R1.fastq	10299	8548	1204	0.829983	0.859148
i10_Tnp34_combine_75_S75_R1.fastq	27790	22238	3018	0.800216	0.864286
i10_Tnp34_combine_77_S77_R1.fastq	14603	12770	1829	0.874478	0.856774
i10_Tnp34_combine_8_S8_R1.fastq	7401	6165	858	0.832996	0.860827
i10_Tnp34_combine_90_S90_R1.fastq	5286	4469	786	0.845441	0.824122
i10_Tnp34_combine_93_S93_R1.fastq	5335	4479	766	0.83955	0.82898
i10_Tnp34_combine_94_S94_R1.fastq	11422	9762	1406	0.854666	0.855972
i10_Tnp35_combine_13_S13_R1.fastq	8464	7102	1054	0.839083	0.851591
i10_Tnp35_combine_18_S18_R1.fastq	6058	5224	768	0.862331	0.852986
i10_Tnp35_combine_1_S1_R1.fastq	6495	5431	841	0.836182	0.845148
i10_Tnp35_combine_29_S29_R1.fastq	11982	9755	1496	0.814138	0.846643
i10_Tnp35_combine_31_S31_R1.fastq	14376	12141	1817	0.844533	0.850342
i10_Tnp35_combine_37_S37_R1.fastq	9557	8635	1364	0.903526	0.842038
i10_Tnp35_combine_44_S44_R1.fastq	21826	19665	2367	0.90099	0.879634
i10_Tnp35_combine_45_S45_R1.fastq	4450	4052	625	0.910562	0.845755
i10_Tnp35_combine_46_S46_R1.fastq	10251	7827	1223	0.763535	0.843746
i10_Tnp35_combine_49_S49_R1.fastq	19961	16842	2394	0.843745	0.857855
i10_Tnp35_combine_50_S50_R1.fastq	6924	5791	806	0.836366	0.860819
i10_Tnp35_combine_51_S51_R1.fastq	16831	13558	1918	0.805537	0.858534
i10_Tnp35_combine_58_S58_R1.fastq	8471	6891	1710	0.813481	0.75185
i10_Tnp35_combine_70_S70_R1.fastq	8172	7049	1080	0.86258	0.846787
i10_Tnp35_combine_91_S91_R1.fastq	3742	3354	567	0.896312	0.830948
i10_Tnp36_combine_12_S12_R1.fastq	8197	6943	1148	0.847017	0.834654
i10_Tnp36_combine_17_S17_R1.fastq	14943	11294	1572	0.755805	0.860811
i10_Tnp36_combine_23_S23_R1.fastq	33370	27650	4295	0.828589	0.844665
i10_Tnp36_combine_28_S28_R1.fastq	29492	24584	3885	0.833582	0.84197
i10_Tnp36_combine_32_S32_R1.fastq	14452	12269	1855	0.848948	0.848806
i10_Tnp36_combine_4_S4_R1.fastq	49021	40418	6109	0.824504	0.848854
i10_Tnp36_combine_53_S53_R1.fastq	29908	24361	3972	0.814531	0.836953
i10_Tnp36_combine_55_S55_R1.fastq	11743	9670	1917	0.823469	0.801758
i10_Tnp36_combine_64_S64_R1.fastq	30786	24907	4014	0.809037	0.83884
i10_Tnp36_combine_67_S67_R1.fastq	9889	8488	1258	0.858327	0.851791
i10_Tnp36_combine_76_S76_R1.fastq	18024	15530	1964	0.861629	0.873535
i10_Tnp36_combine_86_S86_R1.fastq	4897	3858	642	0.787829	0.833593
i10_Tnp36_combine_89_S89_R1.fastq	11437	9638	1526	0.842704	0.841668
i10_Tnp36_combine_8_S8_R1.fastq	18283	14863	2292	0.812941	0.845792
i10_Tnp36_combine_90_S90_R1.fastq	14509	12212	2036	0.841684	0.833279
i10_Tnp36_combine_91_S91_R1.fastq	16075	13197	2053	0.820964	0.844434
i11_Tnp31_combine_1_S1_R1.fastq	50404	38198	5079	0.757837	0.867035
i11_Tnp31_combine_29_S29_R1.fastq	11496	9712	1570	0.844816	0.838344
i11_Tnp31_combine_2_S2_R1.fastq	11128	9260	1376	0.832135	0.851404
i11_Tnp31_combine_30_S30_R1.fastq	39717	32608	4418	0.821009	0.864512
i11_Tnp31_combine_38_S38_R1.fastq	40178	32395	4972	0.806287	0.84652
i11_Tnp31_combine_54_S54_R1.fastq	29066	25662	3996	0.882887	0.844283
i11_Tnp31_combine_5_S5_R1.fastq	45332	36329	5443	0.801399	0.850175
i11_Tnp31_combine_62_S62_R1.fastq	24352	18626	2969	0.764865	0.840599
i11_Tnp31_combine_86_S86_R1.fastq	25715	20158	3086	0.7839	0.846909
i11_Tnp32_combine_11_S11_R1.fastq	18941	15390	2371	0.812523	0.845939
i11_Tnp32_combine_17_S17_R1.fastq	12355	9962	1411	0.806313	0.858362
i11_Tnp32_combine_19_S19_R1.fastq	11019	9152	1373	0.830565	0.849978
i11_Tnp32_combine_1_S1_R1.fastq	44318	35305	4691	0.796629	0.867129
i11_Tnp32_combine_30_S30_R1.fastq	14222	12042	1659	0.846716	0.862232
i11_Tnp32_combine_3_S3_R1.fastq	22202	18320	2729	0.825151	0.851037
i11_Tnp32_combine_47_S47_R1.fastq	10790	9122	1341	0.845412	0.852993
i11_Tnp32_combine_48_S48_R1.fastq	8911	7104	1028	0.797217	0.855293
i11_Tnp32_combine_51_S51_R1.fastq	14358	11572	1528	0.805962	0.867957
i11_Tnp32_combine_54_S54_R1.fastq	11243	9162	1350	0.814907	0.852652
i11_Tnp32_combine_57_S57_R1.fastq	27027	22538	3353	0.833907	0.851229
i11_Tnp32_combine_5_S5_R1.fastq	16963	14011	2122	0.825974	0.848548
i11_Tnp32_combine_68_S68_R1.fastq	14871	11981	1589	0.805662	0.867373
i11_Tnp32_combine_75_S75_R1.fastq	8950	7692	1082	0.859441	0.859334
i11_Tnp32_combine_77_S77_R1.fastq	45079	35929	4930	0.797023	0.862785
i11_Tnp32_combine_7_S7_R1.fastq	5629	4628	653	0.822171	0.858902
i11_Tnp32_combine_82_S82_R1.fastq	4453	3834	588	0.860993	0.846635
i11_Tnp32_combine_90_S90_R1.fastq	32040	25624	4104	0.79975	0.839838
i11_Tnp32_combine_91_S91_R1.fastq	9067	7601	1109	0.838315	0.854098
i11_Tnp32_combine_93_S93_R1.fastq	3845	3417	567	0.888687	0.834065
i11_Tnp33_combine_11_S11_R1.fastq	29854	24353	3878	0.815737	0.840759
i11_Tnp33_combine_1_S1_R1.fastq	10806	9625	1252	0.890709	0.869922
i11_Tnp33_combine_26_S26_R1.fastq	6105	5471	932	0.896151	0.829647
i11_Tnp33_combine_40_S40_R1.fastq	20432	17310	2722	0.8472	0.84275
i11_Tnp33_combine_49_S49_R1.fastq	43117	34515	4430	0.800496	0.87165
i11_Tnp33_combine_73_S73_R1.fastq	6686	5646	777	0.844451	0.86238
i11_Tnp33_combine_74_S74_R1.fastq	12097	10490	1482	0.867157	0.858723
i11_Tnp33_combine_94_S94_R1.fastq	39677	33170	4559	0.836001	0.862557
i11_Tnp34_combine_10_S10_R1.fastq	17859	14886	2229	0.833529	0.850262
i11_Tnp34_combine_11_S11_R1.fastq	37501	28362	4834	0.7563	0.829561
i11_Tnp34_combine_13_S13_R1.fastq	9337	8232	1221	0.881654	0.851676
i11_Tnp34_combine_19_S19_R1.fastq	13457	10839	1650	0.805454	0.847772
i11_Tnp34_combine_22_S22_R1.fastq	18737	15867	2246	0.846827	0.858448
i11_Tnp34_combine_29_S29_R1.fastq	26505	22729	3519	0.857536	0.845176
i11_Tnp34_combine_36_S36_R1.fastq	36695	29764	4791	0.811119	0.839034
i11_Tnp34_combine_39_S39_R1.fastq	32168	25664	3430	0.797811	0.86635
i11_Tnp34_combine_45_S45_R1.fastq	22248	17965	2740	0.807488	0.847481
i11_Tnp34_combine_47_S47_R1.fastq	28370	23477	3503	0.827529	0.85079
i11_Tnp34_combine_49_S49_R1.fastq	22103	17957	2462	0.812424	0.862895
i11_Tnp34_combine_58_S58_R1.fastq	7376	6248	1536	0.847072	0.754161
i11_Tnp34_combine_5_S5_R1.fastq	64110	50934	7809	0.794478	0.846684
i11_Tnp34_combine_71_S71_R1.fastq	18214	14354	2374	0.788075	0.834611
i11_Tnp34_combine_74_S74_R1.fastq	29477	23353	3261	0.792245	0.860361
i11_Tnp34_combine_83_S83_R1.fastq	18437	15710	2464	0.852091	0.843157
i11_Tnp34_combine_86_S86_R1.fastq	33799	26523	4040	0.784727	0.847679
i11_Tnp35_combine_17_S17_R1.fastq	17680	14384	1991	0.813575	0.861582
i11_Tnp35_combine_20_S20_R1.fastq	12902	10719	1511	0.830801	0.859035
i11_Tnp35_combine_27_S27_R1.fastq	5632	4731	806	0.840021	0.829634
i11_Tnp35_combine_2_S2_R1.fastq	26968	20065	2983	0.74403	0.851333
i11_Tnp35_combine_32_S32_R1.fastq	9082	7902	1187	0.870073	0.849785
i11_Tnp35_combine_39_S39_R1.fastq	34290	27063	3356	0.789239	0.875993
i11_Tnp35_combine_3_S3_R1.fastq	28502	23303	3622	0.817592	0.844569
i11_Tnp35_combine_44_S44_R1.fastq	14144	11563	1347	0.81752	0.883508
i11_Tnp35_combine_47_S47_R1.fastq	18374	15511	2226	0.844182	0.856489
i11_Tnp35_combine_48_S48_R1.fastq	9299	8507	1234	0.91483	0.854943
i11_Tnp35_combine_53_S53_R1.fastq	5712	4784	822	0.837535	0.828177
i11_Tnp35_combine_65_S65_R1.fastq	11564	9491	1424	0.820737	0.849963
i11_Tnp35_combine_68_S68_R1.fastq	24238	19853	2640	0.819086	0.867023
i11_Tnp35_combine_75_S75_R1.fastq	9960	8424	1196	0.845783	0.858025
i11_Tnp35_combine_89_S89_R1.fastq	9227	7723	1248	0.837	0.838405
i11_Tnp35_combine_93_S93_R1.fastq	38549	32640	5419	0.846715	0.833977
i11_Tnp35_combine_95_S95_R1.fastq	11963	9328	1466	0.779738	0.842839
i11_Tnp36_combine_12_S12_R1.fastq	27749	21286	3367	0.767091	0.841821
i11_Tnp36_combine_20_S20_R1.fastq	25502	21590	3064	0.8466	0.858082
i11_Tnp36_combine_24_S24_R1.fastq	10491	9110	1420	0.868363	0.844127
i11_Tnp36_combine_30_S30_R1.fastq	26486	20427	2843	0.771238	0.860821
i11_Tnp36_combine_32_S32_R1.fastq	9237	7632	1178	0.826242	0.84565
i11_Tnp36_combine_36_S36_R1.fastq	33379	26140	4235	0.783127	0.837988
i11_Tnp36_combine_45_S45_R1.fastq	22156	18679	2916	0.843067	0.843889
i11_Tnp36_combine_46_S46_R1.fastq	22493	18848	2840	0.83795	0.849321
i11_Tnp36_combine_50_S50_R1.fastq	32044	27025	3594	0.843372	0.867012
i11_Tnp36_combine_54_S54_R1.fastq	9564	7319	1298	0.765266	0.822653
i11_Tnp36_combine_59_S59_R1.fastq	20472	16678	2393	0.814674	0.856518
i11_Tnp36_combine_61_S61_R1.fastq	27100	23402	3434	0.863542	0.85326
i11_Tnp36_combine_66_S66_R1.fastq	15553	11036	1661	0.709574	0.849493
i11_Tnp36_combine_71_S71_R1.fastq	37961	30694	4939	0.808567	0.839089
i11_Tnp36_combine_85_S85_R1.fastq	10603	8486	1499	0.80034	0.823356
i11_Tnp36_combine_87_S87_R1.fastq	36857	31175	5002	0.845837	0.839551
i11_Tnp36_combine_94_S94_R1.fastq	40244	32978	4710	0.819451	0.857178
i12_Tnp31_combine_12_S12_R1.fastq	26241	21179	3262	0.807096	0.84598
i12_Tnp31_combine_28_S28_R1.fastq	10133	9107	1438	0.898747	0.842099
i12_Tnp31_combine_31_S31_R1.fastq	18935	16734	2356	0.88376	0.859209
i12_Tnp31_combine_35_S35_R1.fastq	13909	11472	1736	0.82479	0.848675
i12_Tnp31_combine_61_S61_R1.fastq	65678	53280	7883	0.811231	0.852046
i12_Tnp31_combine_68_S68_R1.fastq	27029	22646	3149	0.837841	0.860947
i12_Tnp31_combine_78_S78_R1.fastq	6441	5218	806	0.810123	0.845535
i12_Tnp31_combine_7_S7_R1.fastq	23226	19779	2842	0.851589	0.856312
i12_Tnp31_combine_81_S81_R1.fastq	16713	14154	2179	0.846886	0.846051
i12_Tnp31_combine_83_S83_R1.fastq	5935	5245	934	0.883741	0.821926
i12_Tnp31_combine_90_S90_R1.fastq	26428	19742	3421	0.747011	0.826715
i12_Tnp31_combine_9_S9_R1.fastq	5281	4180	687	0.791517	0.835646
i12_Tnp32_combine_11_S11_R1.fastq	23943	18973	3192	0.792424	0.831761
i12_Tnp32_combine_24_S24_R1.fastq	7702	6502	1008	0.844196	0.844971
i12_Tnp32_combine_36_S36_R1.fastq	17085	14049	2275	0.8223	0.838067
i12_Tnp32_combine_39_S39_R1.fastq	17508	13479	1831	0.769877	0.864159
i12_Tnp32_combine_51_S51_R1.fastq	10681	9376	1307	0.87782	0.860602
i12_Tnp32_combine_54_S54_R1.fastq	14420	11496	1917	0.797226	0.833246
i12_Tnp32_combine_58_S58_R1.fastq	12486	10067	2532	0.806263	0.748485
i12_Tnp32_combine_66_S66_R1.fastq	17105	14346	2176	0.838702	0.84832
i12_Tnp32_combine_72_S72_R1.fastq	16685	13368	1801	0.801199	0.865275
i12_Tnp32_combine_73_S73_R1.fastq	6458	5420	834	0.839269	0.846125
i12_Tnp32_combine_77_S77_R1.fastq	60351	50287	7550	0.833242	0.849862
i12_Tnp32_combine_7_S7_R1.fastq	6256	5539	785	0.88539	0.858278
i12_Tnp32_combine_81_S81_R1.fastq	5455	4591	747	0.841613	0.83729
i12_Tnp32_combine_83_S83_R1.fastq	24297	19178	3049	0.789316	0.841016
i12_Tnp32_combine_90_S90_R1.fastq	6167	5278	909	0.855846	0.827776
i12_Tnp32_combine_94_S94_R1.fastq	45137	35210	4788	0.78007	0.864016
i12_Tnp33_combine_18_S18_R1.fastq	21036	17617	2362	0.837469	0.865925
i12_Tnp33_combine_26_S26_R1.fastq	34662	29440	5018	0.849345	0.829552
i12_Tnp33_combine_28_S28_R1.fastq	31916	26180	3875	0.820278	0.851986
i12_Tnp33_combine_62_S62_R1.fastq	16314	13499	2052	0.827449	0.847989
i12_Tnp33_combine_65_S65_R1.fastq	18462	15353	2326	0.8316	0.848499
i12_Tnp33_combine_69_S69_R1.fastq	24787	20573	2699	0.829992	0.868809
i12_Tnp33_combine_71_S71_R1.fastq	37929	31355	4699	0.826676	0.850136
i12_Tnp33_combine_77_S77_R1.fastq	33340	28516	4206	0.855309	0.852504
i12_Tnp33_combine_80_S80_R1.fastq	43356	36366	5001	0.838777	0.862481
i12_Tnp34_combine_10_S10_R1.fastq	49659	40132	5710	0.808152	0.85772
i12_Tnp34_combine_24_S24_R1.fastq	12894	10305	1584	0.799209	0.846288
i12_Tnp34_combine_38_S38_R1.fastq	36066	31046	4631	0.860811	0.850834
i12_Tnp34_combine_39_S39_R1.fastq	12435	10961	1438	0.881464	0.868808
i12_Tnp34_combine_49_S49_R1.fastq	43472	34169	4620	0.786	0.86479
i12_Tnp34_combine_4_S4_R1.fastq	4563	3977	628	0.871576	0.842092
i12_Tnp34_combine_55_S55_R1.fastq	41481	35060	6369	0.845206	0.81834
i12_Tnp34_combine_58_S58_R1.fastq	5489	4813	1129	0.876845	0.765427
i12_Tnp34_combine_59_S59_R1.fastq	27001	21756	3201	0.805748	0.852868
i12_Tnp34_combine_69_S69_R1.fastq	15836	13294	1798	0.83948	0.864751
i12_Tnp34_combine_74_S74_R1.fastq	13188	11296	1546	0.856536	0.863137
i12_Tnp34_combine_89_S89_R1.fastq	7888	5239	896	0.664173	0.828975
i12_Tnp34_combine_90_S90_R1.fastq	7435	6629	1107	0.891594	0.833006
i12_Tnp34_combine_91_S91_R1.fastq	22507	17574	2577	0.780824	0.853363
i12_Tnp34_combine_94_S94_R1.fastq	19371	16684	2365	0.861287	0.858247
i12_Tnp35_combine_11_S11_R1.fastq	6774	5961	1009	0.879982	0.830733
i12_Tnp35_combine_20_S20_R1.fastq	6931	5627	854	0.81186	0.848232
i12_Tnp35_combine_29_S29_R1.fastq	33489	26060	4031	0.778166	0.845318
i12_Tnp35_combine_34_S34_R1.fastq	29624	23934	3441	0.807926	0.85623
i12_Tnp35_combine_50_S50_R1.fastq	5680	4807	731	0.846303	0.84793
i12_Tnp35_combine_52_S52_R1.fastq	4522	3981	613	0.880363	0.846019
i12_Tnp35_combine_58_S58_R1.fastq	6269	5521	1384	0.880683	0.749321
i12_Tnp35_combine_69_S69_R1.fastq	27208	22129	3021	0.813327	0.863482
i12_Tnp35_combine_73_S73_R1.fastq	9319	8220	1193	0.882069	0.854866
i12_Tnp35_combine_75_S75_R1.fastq	30984	26504	3800	0.855409	0.856625
i12_Tnp35_combine_8_S8_R1.fastq	6329	5178	815	0.818139	0.842603
i12_Tnp36_combine_12_S12_R1.fastq	12894	10759	1658	0.834419	0.845896
i12_Tnp36_combine_17_S17_R1.fastq	7749	6922	1051	0.893277	0.848165
i12_Tnp36_combine_19_S19_R1.fastq	13602	10890	1625	0.800618	0.850781
i12_Tnp36_combine_23_S23_R1.fastq	51900	41481	6084	0.799249	0.85333
i12_Tnp36_combine_26_S26_R1.fastq	20825	17118	2814	0.821993	0.835612
i12_Tnp36_combine_34_S34_R1.fastq	17498	15111	2107	0.863584	0.860565
i12_Tnp36_combine_56_S56_R1.fastq	21597	19165	3075	0.887392	0.839551
i12_Tnp36_combine_67_S67_R1.fastq	31756	26432	3553	0.832347	0.86558
i12_Tnp36_combine_71_S71_R1.fastq	9412	8375	1314	0.889822	0.843104
i12_Tnp36_combine_74_S74_R1.fastq	20688	16972	2304	0.820379	0.864247
i12_Tnp36_combine_84_S84_R1.fastq	15022	12598	1790	0.838637	0.857914
i12_Tnp36_combine_8_S8_R1.fastq	19337	15325	2193	0.792522	0.8569
i12_Tnp36_combine_92_S92_R1.fastq	20201	17454	2634	0.864017	0.849089
i12_Tnp36_combine_9_S9_R1.fastq	4815	3778	642	0.784631	0.830069
i13_Tnp31_combine_13_S13_R1.fastq	23521	19969	2860	0.848986	0.856778
i13_Tnp31_combine_16_S16_R1.fastq	11387	10090	1394	0.886098	0.861843
i13_Tnp31_combine_32_S32_R1.fastq	18457	15103	2136	0.81828	0.858571
i13_Tnp31_combine_3_S3_R1.fastq	13672	11135	1679	0.814438	0.849214
i13_Tnp31_combine_40_S40_R1.fastq	35962	27346	4339	0.760414	0.84133
i13_Tnp31_combine_46_S46_R1.fastq	9596	8032	1166	0.837015	0.854831
i13_Tnp31_combine_4_S4_R1.fastq	23441	21181	3301	0.903588	0.844153
i13_Tnp31_combine_53_S53_R1.fastq	3597	3262	550	0.906867	0.831392
i13_Tnp31_combine_68_S68_R1.fastq	16100	12099	1565	0.751491	0.87065
i13_Tnp31_combine_77_S77_R1.fastq	8728	7511	1089	0.860564	0.855013
i13_Tnp31_combine_88_S88_R1.fastq	34079	26957	3939	0.791015	0.853878
i13_Tnp32_combine_18_S18_R1.fastq	20070	17586	2339	0.876233	0.866996
i13_Tnp32_combine_22_S22_R1.fastq	7094	5592	822	0.788272	0.853004
i13_Tnp32_combine_24_S24_R1.fastq	7151	6424	968	0.898336	0.849315
i13_Tnp32_combine_27_S27_R1.fastq	17106	14084	2262	0.823337	0.839392
i13_Tnp32_combine_42_S42_R1.fastq	8815	7607	1120	0.862961	0.852767
i13_Tnp32_combine_51_S51_R1.fastq	61283	49380	6363	0.80577	0.871142
i13_Tnp32_combine_61_S61_R1.fastq	6437	5631	805	0.874786	0.857041
i13_Tnp32_combine_76_S76_R1.fastq	12621	10761	1324	0.852627	0.876963
i13_Tnp32_combine_84_S84_R1.fastq	10365	8625	1219	0.832127	0.858667
i13_Tnp32_combine_93_S93_R1.fastq	13784	10682	1647	0.774956	0.845815
i13_Tnp33_combine_12_S12_R1.fastq	9221	7668	1158	0.83158	0.848983
i13_Tnp33_combine_17_S17_R1.fastq	16108	13501	1943	0.838155	0.856085
i13_Tnp33_combine_19_S19_R1.fastq	13579	11140	1612	0.820384	0.855296
i13_Tnp33_combine_21_S21_R1.fastq	20846	16375	2432	0.785522	0.851481
i13_Tnp33_combine_22_S22_R1.fastq	12125	8578	1237	0.707464	0.855794
i13_Tnp33_combine_27_S27_R1.fastq	11281	8858	1478	0.785214	0.833145
i13_Tnp33_combine_38_S38_R1.fastq	31419	25506	3779	0.811802	0.851839
i13_Tnp33_combine_39_S39_R1.fastq	20197	17107	2224	0.847007	0.869995
i13_Tnp33_combine_45_S45_R1.fastq	11198	9800	1460	0.875156	0.85102
i13_Tnp33_combine_54_S54_R1.fastq	27164	22916	3387	0.843617	0.852199
i13_Tnp33_combine_57_S57_R1.fastq	10775	9505	1479	0.882135	0.844398
i13_Tnp33_combine_68_S68_R1.fastq	17081	14296	1922	0.836953	0.865557
i13_Tnp33_combine_69_S69_R1.fastq	17015	13919	1756	0.818043	0.873842
i13_Tnp33_combine_70_S70_R1.fastq	38340	31338	4426	0.817371	0.858766
i13_Tnp33_combine_75_S75_R1.fastq	34020	27435	3617	0.806437	0.868161
i13_Tnp34_combine_10_S10_R1.fastq	24563	19444	2750	0.791597	0.858568
i13_Tnp34_combine_21_S21_R1.fastq	19289	15533	2468	0.805278	0.841112
i13_Tnp34_combine_26_S26_R1.fastq	21018	16870	2823	0.802645	0.832662
i13_Tnp34_combine_34_S34_R1.fastq	21495	17220	2426	0.801117	0.859117
i13_Tnp34_combine_40_S40_R1.fastq	19846	16489	2751	0.830848	0.833162
i13_Tnp34_combine_44_S44_R1.fastq	24675	21357	2390	0.865532	0.888093
i13_Tnp34_combine_45_S45_R1.fastq	12188	10303	1523	0.84534	0.852179
i13_Tnp34_combine_48_S48_R1.fastq	28221	22696	3415	0.804224	0.849533
i13_Tnp34_combine_55_S55_R1.fastq	8333	7306	1393	0.876755	0.809335
i13_Tnp34_combine_56_S56_R1.fastq	25588	20988	3295	0.820228	0.843006
i13_Tnp34_combine_57_S57_R1.fastq	7511	6601	1022	0.878844	0.845175
i13_Tnp34_combine_58_S58_R1.fastq	21163	17558	4181	0.829656	0.761875
i13_Tnp34_combine_60_S60_R1.fastq	8564	7481	1039	0.87354	0.861115
i13_Tnp34_combine_66_S66_R1.fastq	8958	7343	1115	0.819714	0.848155
i13_Tnp34_combine_81_S81_R1.fastq	39908	35055	5009	0.878395	0.85711
i13_Tnp34_combine_85_S85_R1.fastq	14621	12385	2162	0.847069	0.825434
i13_Tnp34_combine_90_S90_R1.fastq	5603	4438	768	0.792076	0.826949
i13_Tnp35_combine_12_S12_R1.fastq	10402	8626	1385	0.829264	0.839439
i13_Tnp35_combine_22_S22_R1.fastq	13880	12484	1792	0.899424	0.856456
i13_Tnp35_combine_24_S24_R1.fastq	28556	23045	3483	0.807011	0.848861
i13_Tnp35_combine_36_S36_R1.fastq	18106	15470	2423	0.854413	0.843374
i13_Tnp35_combine_39_S39_R1.fastq	6208	5505	706	0.886759	0.871753
i13_Tnp35_combine_46_S46_R1.fastq	23857	19339	2885	0.810622	0.85082
i13_Tnp35_combine_60_S60_R1.fastq	7079	6183	900	0.873428	0.85444
i13_Tnp35_combine_62_S62_R1.fastq	15629	12832	1937	0.821038	0.849049
i13_Tnp35_combine_64_S64_R1.fastq	3767	3420	563	0.907884	0.83538
i13_Tnp35_combine_66_S66_R1.fastq	15159	12437	1899	0.820437	0.84731
i13_Tnp35_combine_73_S73_R1.fastq	14282	12185	1710	0.853172	0.859664
i13_Tnp35_combine_76_S76_R1.fastq	13544	11213	1365	0.827894	0.878266
i13_Tnp35_combine_78_S78_R1.fastq	18697	16439	2327	0.879232	0.858446
i13_Tnp35_combine_79_S79_R1.fastq	10442	8653	1383	0.828673	0.840171
i13_Tnp35_combine_80_S80_R1.fastq	12757	11215	1574	0.879125	0.859652
i13_Tnp35_combine_81_S81_R1.fastq	8603	7847	1145	0.912124	0.854084
i13_Tnp35_combine_87_S87_R1.fastq	12756	11170	1764	0.875666	0.842077
i13_Tnp35_combine_95_S95_R1.fastq	15670	13049	2210	0.832738	0.830638
i13_Tnp36_combine_12_S12_R1.fastq	16505	14197	2125	0.860164	0.85032
i13_Tnp36_combine_44_S44_R1.fastq	25963	22407	2773	0.863036	0.876244
i13_Tnp36_combine_48_S48_R1.fastq	7899	7054	1092	0.893024	0.845194
i13_Tnp36_combine_59_S59_R1.fastq	13449	10736	1601	0.798275	0.850876
i13_Tnp36_combine_66_S66_R1.fastq	5161	4637	709	0.898469	0.847099
i13_Tnp36_combine_83_S83_R1.fastq	19814	16099	2496	0.812506	0.844959
i13_Tnp36_combine_96_S96_R1.fastq	3087	2464	820	0.798186	0.667208
i14_Tnp31_combine_25_S25_R1.fastq	11225	9043	1477	0.805612	0.836669
i14_Tnp31_combine_27_S27_R1.fastq	27242	21637	3716	0.794252	0.828257
i14_Tnp31_combine_28_S28_R1.fastq	6275	5551	932	0.884622	0.832102
i14_Tnp31_combine_29_S29_R1.fastq	17817	15632	2451	0.877364	0.843206
i14_Tnp31_combine_31_S31_R1.fastq	11140	9257	1354	0.830969	0.853732
i14_Tnp31_combine_36_S36_R1.fastq	8295	7073	1182	0.852682	0.832886
i14_Tnp31_combine_49_S49_R1.fastq	12808	10979	1520	0.857199	0.861554
i14_Tnp31_combine_50_S50_R1.fastq	14744	12764	1696	0.865708	0.867126
i14_Tnp31_combine_55_S55_R1.fastq	29154	23506	4529	0.80627	0.807326
i14_Tnp31_combine_5_S5_R1.fastq	6247	5285	863	0.846006	0.836708
i14_Tnp31_combine_77_S77_R1.fastq	24100	18756	2855	0.778257	0.847782
i14_Tnp31_combine_7_S7_R1.fastq	11674	9894	1470	0.847524	0.851425
i14_Tnp31_combine_83_S83_R1.fastq	19044	16830	2760	0.883743	0.836007
i14_Tnp31_combine_84_S84_R1.fastq	38968	32603	4804	0.836661	0.852652
i14_Tnp31_combine_93_S93_R1.fastq	20438	16506	2713	0.807613	0.835636
i14_Tnp31_combine_96_S96_R1.fastq	1621	1270	619	0.783467	0.512598
i14_Tnp32_combine_31_S31_R1.fastq	22365	18071	2596	0.808004	0.856344
i14_Tnp32_combine_42_S42_R1.fastq	6214	5332	897	0.858062	0.83177
i14_Tnp32_combine_44_S44_R1.fastq	13486	11427	1340	0.847323	0.882734
i14_Tnp32_combine_50_S50_R1.fastq	9694	8031	1109	0.828451	0.86191
i14_Tnp32_combine_54_S54_R1.fastq	15327	12176	1871	0.794415	0.846337
i14_Tnp32_combine_78_S78_R1.fastq	20369	15549	2288	0.763366	0.852852
i14_Tnp32_combine_80_S80_R1.fastq	17956	14466	2151	0.805636	0.851307
i14_Tnp32_combine_87_S87_R1.fastq	12705	10531	1699	0.828886	0.838667
i14_Tnp32_combine_91_S91_R1.fastq	10025	8640	1324	0.861845	0.846759
i14_Tnp33_combine_10_S10_R1.fastq	39019	31729	4856	0.813168	0.846954
i14_Tnp33_combine_1_S1_R1.fastq	46794	37849	5234	0.808843	0.861714
i14_Tnp33_combine_2_S2_R1.fastq	8456	7036	1107	0.832072	0.842666
i14_Tnp33_combine_35_S35_R1.fastq	8587	7240	1121	0.843135	0.845166
i14_Tnp33_combine_39_S39_R1.fastq	17648	14283	1930	0.809327	0.864874
i14_Tnp33_combine_41_S41_R1.fastq	17402	14483	2334	0.832261	0.838846
i14_Tnp33_combine_56_S56_R1.fastq	9745	8631	1418	0.885685	0.835708
i14_Tnp33_combine_61_S61_R1.fastq	20315	16458	2397	0.81014	0.854357
i14_Tnp33_combine_62_S62_R1.fastq	29651	23862	3582	0.804762	0.849887
i14_Tnp33_combine_69_S69_R1.fastq	24333	20093	2756	0.825751	0.862838
i14_Tnp33_combine_80_S80_R1.fastq	12728	11414	1629	0.896763	0.857281
i14_Tnp33_combine_81_S81_R1.fastq	41350	32787	4750	0.792914	0.855126
i14_Tnp33_combine_83_S83_R1.fastq	14942	12630	2034	0.845268	0.838955
i14_Tnp33_combine_87_S87_R1.fastq	24237	20375	3303	0.840657	0.83789
i14_Tnp33_combine_93_S93_R1.fastq	14722	11744	1905	0.797718	0.83779
i14_Tnp34_combine_11_S11_R1.fastq	5388	4750	829	0.881589	0.825474
i14_Tnp34_combine_14_S14_R1.fastq	4505	3914	589	0.868812	0.849515
i14_Tnp34_combine_16_S16_R1.fastq	8280	7082	1011	0.855314	0.857244
i14_Tnp34_combine_17_S17_R1.fastq	8120	6962	1014	0.857389	0.854352
i14_Tnp34_combine_19_S19_R1.fastq	18616	14801	2283	0.795069	0.845754
i14_Tnp34_combine_31_S31_R1.fastq	13054	11198	1592	0.857821	0.857832
i14_Tnp34_combine_37_S37_R1.fastq	36635	29498	4691	0.805186	0.840972
i14_Tnp34_combine_42_S42_R1.fastq	33079	28145	4362	0.850842	0.845017
i14_Tnp34_combine_43_S43_R1.fastq	13447	12123	1773	0.901539	0.853749
i14_Tnp34_combine_46_S46_R1.fastq	16204	13428	1951	0.828684	0.854707
i14_Tnp34_combine_47_S47_R1.fastq	16950	14380	2165	0.848378	0.849444
i14_Tnp34_combine_54_S54_R1.fastq	12820	10438	1552	0.814197	0.851313
i14_Tnp34_combine_60_S60_R1.fastq	29632	24916	3590	0.840848	0.855916
i14_Tnp34_combine_66_S66_R1.fastq	7779	6597	974	0.848052	0.852357
i14_Tnp34_combine_67_S67_R1.fastq	50800	40809	5532	0.803327	0.864442
i14_Tnp34_combine_68_S68_R1.fastq	23242	18542	2468	0.79778	0.866897
i14_Tnp34_combine_87_S87_R1.fastq	23909	19656	3037	0.822117	0.845492
i14_Tnp34_combine_8_S8_R1.fastq	9997	8359	1191	0.836151	0.857519
i14_Tnp34_combine_91_S91_R1.fastq	16963	14785	2298	0.871603	0.844572
i14_Tnp35_combine_11_S11_R1.fastq	10158	8035	1355	0.791002	0.831363
i14_Tnp35_combine_12_S12_R1.fastq	13369	11601	1900	0.867754	0.836221
i14_Tnp35_combine_14_S14_R1.fastq	5521	4051	574	0.733744	0.858307
i14_Tnp35_combine_15_S15_R1.fastq	35772	29589	4522	0.827155	0.847173
i14_Tnp35_combine_16_S16_R1.fastq	33181	27737	3966	0.83593	0.857014
i14_Tnp35_combine_18_S18_R1.fastq	23970	19975	2727	0.833333	0.863479
i14_Tnp35_combine_1_S1_R1.fastq	15911	13228	1876	0.831375	0.85818
i14_Tnp35_combine_20_S20_R1.fastq	7565	6250	939	0.826173	0.84976
i14_Tnp35_combine_22_S22_R1.fastq	22116	18842	2787	0.851962	0.852086
i14_Tnp35_combine_26_S26_R1.fastq	4606	4159	741	0.902953	0.821832
i14_Tnp35_combine_27_S27_R1.fastq	19854	17574	3042	0.885162	0.826903
i14_Tnp35_combine_35_S35_R1.fastq	8407	7184	1099	0.854526	0.847021
i14_Tnp35_combine_37_S37_R1.fastq	16318	14216	2123	0.871185	0.850661
i14_Tnp35_combine_3_S3_R1.fastq	16754	14294	2250	0.853169	0.842591
i14_Tnp35_combine_40_S40_R1.fastq	21131	17144	2856	0.81132	0.833411
i14_Tnp35_combine_42_S42_R1.fastq	35090	31259	4779	0.890824	0.847116
i14_Tnp35_combine_47_S47_R1.fastq	6192	5450	813	0.880168	0.850826
i14_Tnp35_combine_48_S48_R1.fastq	12683	10496	1576	0.827564	0.849848
i14_Tnp35_combine_49_S49_R1.fastq	14266	12136	1636	0.850694	0.865194
i14_Tnp35_combine_4_S4_R1.fastq	5566	4880	832	0.876752	0.829508
i14_Tnp35_combine_51_S51_R1.fastq	34364	28631	3777	0.833168	0.86808
i14_Tnp35_combine_5_S5_R1.fastq	18292	15735	2495	0.860212	0.841436
i14_Tnp35_combine_61_S61_R1.fastq	23606	21072	3165	0.892654	0.849801
i14_Tnp35_combine_64_S64_R1.fastq	24726	21166	3434	0.856022	0.837759
i14_Tnp35_combine_69_S69_R1.fastq	23465	19783	2735	0.843085	0.86175
i14_Tnp35_combine_6_S6_R1.fastq	19363	16958	2442	0.875794	0.855997
i14_Tnp35_combine_72_S72_R1.fastq	8584	7738	1024	0.901445	0.867666
i14_Tnp35_combine_73_S73_R1.fastq	7264	6543	926	0.900743	0.858475
i14_Tnp35_combine_75_S75_R1.fastq	29052	25097	3664	0.863865	0.854006
i14_Tnp35_combine_7_S7_R1.fastq	44444	36841	5075	0.828931	0.862246
i14_Tnp35_combine_81_S81_R1.fastq	18644	16035	2414	0.860062	0.849454
i14_Tnp35_combine_82_S82_R1.fastq	3845	3221	552	0.837711	0.828625
i14_Tnp35_combine_83_S83_R1.fastq	16579	14481	2411	0.873454	0.833506
i14_Tnp35_combine_88_S88_R1.fastq	9798	8277	1264	0.844764	0.847288
i14_Tnp35_combine_90_S90_R1.fastq	16442	14068	2311	0.855614	0.835726
i14_Tnp35_combine_91_S91_R1.fastq	16750	14527	2271	0.867284	0.84367
i14_Tnp35_combine_92_S92_R1.fastq	7972	7005	1127	0.8787	0.839115
i14_Tnp35_combine_94_S94_R1.fastq	30033	24771	3564	0.824793	0.856122
i14_Tnp36_combine_18_S18_R1.fastq	19603	15628	2175	0.797225	0.860827
i14_Tnp36_combine_21_S21_R1.fastq	20744	15082	2719	0.727054	0.819719
i14_Tnp36_combine_25_S25_R1.fastq	10758	9102	1531	0.846068	0.831795
i14_Tnp36_combine_59_S59_R1.fastq	54777	45674	6677	0.833817	0.853812
i14_Tnp36_combine_5_S5_R1.fastq	18491	15761	2516	0.852361	0.840365
i14_Tnp36_combine_67_S67_R1.fastq	18900	15635	2292	0.827249	0.853406
i14_Tnp36_combine_68_S68_R1.fastq	13656	11616	1722	0.850615	0.851756
i14_Tnp36_combine_69_S69_R1.fastq	16932	14696	2070	0.867942	0.859145
i14_Tnp36_combine_75_S75_R1.fastq	9834	8644	1269	0.878991	0.853193
i14_Tnp36_combine_76_S76_R1.fastq	25442	22830	3000	0.897335	0.868594
i14_Tnp36_combine_88_S88_R1.fastq	15138	12690	1999	0.838288	0.842474
i14_Tnp36_combine_95_S95_R1.fastq	21619	16091	2641	0.744299	0.835871
i15_Tnp31_combine_19_S19_R1.fastq	7368	6712	999	0.910966	0.851162
i15_Tnp31_combine_30_S30_R1.fastq	17709	16016	2149	0.904399	0.865822
i15_Tnp31_combine_31_S31_R1.fastq	27636	23086	3160	0.83536	0.863121
i15_Tnp31_combine_36_S36_R1.fastq	19282	15355	2292	0.796339	0.850733
i15_Tnp31_combine_37_S37_R1.fastq	5831	4927	741	0.844967	0.849604
i15_Tnp31_combine_38_S38_R1.fastq	16361	13297	2027	0.812725	0.84756
i15_Tnp31_combine_43_S43_R1.fastq	43775	36173	5331	0.826339	0.852625
i15_Tnp31_combine_61_S61_R1.fastq	9759	8619	1231	0.883185	0.857176
i15_Tnp31_combine_71_S71_R1.fastq	6341	5386	952	0.849393	0.823245
i15_Tnp31_combine_80_S80_R1.fastq	14763	12108	1648	0.820159	0.863892
i15_Tnp32_combine_17_S17_R1.fastq	8143	7130	994	0.875599	0.860589
i15_Tnp32_combine_18_S18_R1.fastq	16880	14217	1853	0.842239	0.869663
i15_Tnp32_combine_23_S23_R1.fastq	6721	5785	885	0.860735	0.847018
i15_Tnp32_combine_26_S26_R1.fastq	9381	8004	1337	0.853214	0.832959
i15_Tnp32_combine_27_S27_R1.fastq	6214	5329	880	0.85758	0.834866
i15_Tnp32_combine_30_S30_R1.fastq	15547	13068	1703	0.840548	0.869682
i15_Tnp32_combine_38_S38_R1.fastq	24253	19806	2872	0.816641	0.854993
i15_Tnp32_combine_67_S67_R1.fastq	20382	16633	2153	0.816063	0.870559
i15_Tnp32_combine_69_S69_R1.fastq	16037	13326	1775	0.830953	0.866802
i15_Tnp32_combine_87_S87_R1.fastq	11353	9570	1457	0.842949	0.847753
i15_Tnp32_combine_91_S91_R1.fastq	7741	6736	945	0.870172	0.859709
i15_Tnp32_combine_95_S95_R1.fastq	4562	3948	652	0.86541	0.834853
i15_Tnp33_combine_14_S14_R1.fastq	5083	4212	647	0.828645	0.846391
i15_Tnp33_combine_1_S1_R1.fastq	19113	16029	2209	0.838644	0.862187
i15_Tnp33_combine_23_S23_R1.fastq	28110	22709	3255	0.807862	0.856665
i15_Tnp33_combine_26_S26_R1.fastq	5299	4555	856	0.859596	0.812075
i15_Tnp33_combine_30_S30_R1.fastq	23976	19823	2684	0.826785	0.864602
i15_Tnp33_combine_32_S32_R1.fastq	20039	16741	2398	0.835421	0.856759
i15_Tnp33_combine_34_S34_R1.fastq	14671	12322	1657	0.839888	0.865525
i15_Tnp33_combine_35_S35_R1.fastq	14680	12952	1885	0.882289	0.854463
i15_Tnp33_combine_37_S37_R1.fastq	9520	8066	1231	0.847269	0.847384
i15_Tnp33_combine_46_S46_R1.fastq	13425	11081	1600	0.8254	0.855609
i15_Tnp33_combine_52_S52_R1.fastq	22841	18203	2627	0.796944	0.855683
i15_Tnp33_combine_5_S5_R1.fastq	17803	14209	2181	0.798124	0.846506
i15_Tnp33_combine_62_S62_R1.fastq	27068	23936	3604	0.884291	0.849432
i15_Tnp33_combine_64_S64_R1.fastq	27452	22211	3473	0.809085	0.843636
i15_Tnp33_combine_67_S67_R1.fastq	11523	10011	1477	0.868784	0.852462
i15_Tnp33_combine_71_S71_R1.fastq	56405	48206	7309	0.854641	0.84838
i15_Tnp33_combine_72_S72_R1.fastq	39924	33341	3892	0.835112	0.883267
i15_Tnp33_combine_75_S75_R1.fastq	17339	15212	2123	0.877329	0.860439
i15_Tnp34_combine_13_S13_R1.fastq	17513	14374	2044	0.820762	0.857799
i15_Tnp34_combine_41_S41_R1.fastq	9288	8072	1337	0.869078	0.834366
i15_Tnp34_combine_43_S43_R1.fastq	10476	9311	1416	0.888793	0.847922
i15_Tnp34_combine_50_S50_R1.fastq	34769	28219	3499	0.811614	0.876006
i15_Tnp34_combine_6_S6_R1.fastq	12349	10972	1590	0.888493	0.855086
i15_Tnp34_combine_7_S7_R1.fastq	9518	8853	1229	0.930132	0.861177
i15_Tnp34_combine_85_S85_R1.fastq	12199	10161	1754	0.832937	0.827379
i15_Tnp34_combine_8_S8_R1.fastq	12146	10081	1502	0.829985	0.851007
i15_Tnp34_combine_95_S95_R1.fastq	7899	6859	1127	0.868338	0.83569
i15_Tnp35_combine_15_S15_R1.fastq	22642	16762	2538	0.740306	0.848586
i15_Tnp35_combine_36_S36_R1.fastq	15688	12621	2122	0.8045	0.831868
i15_Tnp35_combine_43_S43_R1.fastq	14702	12349	1835	0.839954	0.851405
i15_Tnp35_combine_48_S48_R1.fastq	5751	5213	810	0.906451	0.844619
i15_Tnp35_combine_50_S50_R1.fastq	13031	10197	1251	0.782519	0.877317
i15_Tnp35_combine_55_S55_R1.fastq	24910	21018	3802	0.843758	0.819107
i15_Tnp35_combine_58_S58_R1.fastq	13079	10811	2568	0.826592	0.762464
i15_Tnp35_combine_5_S5_R1.fastq	7042	6295	1011	0.893922	0.839396
i15_Tnp35_combine_63_S63_R1.fastq	23664	19359	2399	0.818078	0.876078
i15_Tnp35_combine_64_S64_R1.fastq	22393	18653	3012	0.832984	0.838525
i15_Tnp35_combine_65_S65_R1.fastq	9654	8421	1347	0.872281	0.840043
i15_Tnp35_combine_67_S67_R1.fastq	11076	9397	1316	0.848411	0.859955
i15_Tnp35_combine_68_S68_R1.fastq	11362	9300	1203	0.818518	0.870645
i15_Tnp35_combine_86_S86_R1.fastq	5839	5231	834	0.895873	0.840566
i15_Tnp35_combine_87_S87_R1.fastq	11373	9690	1528	0.852018	0.842312
i15_Tnp35_combine_94_S94_R1.fastq	29257	23796	3414	0.813344	0.856531
i15_Tnp36_combine_10_S10_R1.fastq	21983	17717	2625	0.805941	0.851837
i15_Tnp36_combine_11_S11_R1.fastq	5062	4556	794	0.90004	0.825724
i15_Tnp36_combine_15_S15_R1.fastq	39271	32296	5114	0.822388	0.841652
i15_Tnp36_combine_17_S17_R1.fastq	12377	10748	1622	0.868385	0.849088
i15_Tnp36_combine_1_S1_R1.fastq	18799	15407	2096	0.819565	0.863958
i15_Tnp36_combine_23_S23_R1.fastq	10042	8864	1321	0.882693	0.85097
i15_Tnp36_combine_24_S24_R1.fastq	10660	8698	1305	0.815947	0.849966
i15_Tnp36_combine_31_S31_R1.fastq	5083	4544	667	0.89396	0.853213
i15_Tnp36_combine_38_S38_R1.fastq	19187	16111	2521	0.839683	0.843523
i15_Tnp36_combine_39_S39_R1.fastq	10927	9705	1293	0.888167	0.86677
i15_Tnp36_combine_3_S3_R1.fastq	25832	21999	3460	0.851618	0.84272
i15_Tnp36_combine_47_S47_R1.fastq	8873	7476	1102	0.842556	0.852595
i15_Tnp36_combine_48_S48_R1.fastq	23578	20380	3148	0.864365	0.845535
i15_Tnp36_combine_52_S52_R1.fastq	35942	29170	4267	0.811585	0.85372
i15_Tnp36_combine_53_S53_R1.fastq	8862	7332	1285	0.827353	0.824741
i15_Tnp36_combine_5_S5_R1.fastq	17342	15112	2438	0.87141	0.838671
i15_Tnp36_combine_64_S64_R1.fastq	14377	12823	2123	0.891911	0.834438
i15_Tnp36_combine_66_S66_R1.fastq	15325	14024	2126	0.915106	0.848403
i15_Tnp36_combine_67_S67_R1.fastq	16494	13354	1888	0.809628	0.858619
i15_Tnp36_combine_73_S73_R1.fastq	32336	25881	3516	0.800377	0.864147
i15_Tnp36_combine_78_S78_R1.fastq	41074	32856	4563	0.799922	0.861121
i15_Tnp36_combine_79_S79_R1.fastq	13878	11957	1962	0.861579	0.835912
i15_Tnp36_combine_80_S80_R1.fastq	38755	32992	4683	0.851297	0.858056
i15_Tnp36_combine_86_S86_R1.fastq	14062	12541	1986	0.891836	0.841639
i15_Tnp36_combine_89_S89_R1.fastq	19530	15555	2479	0.796467	0.84063
i16_Tnp31_combine_18_S18_R1.fastq	32222	28403	3721	0.881478	0.868993
i16_Tnp31_combine_1_S1_R1.fastq	26992	22415	3027	0.830431	0.864957
i16_Tnp31_combine_24_S24_R1.fastq	40369	33723	4961	0.835369	0.85289
i16_Tnp31_combine_34_S34_R1.fastq	9816	7809	1083	0.795538	0.861314
i16_Tnp31_combine_47_S47_R1.fastq	23782	20119	2757	0.845976	0.862965
i16_Tnp31_combine_50_S50_R1.fastq	14416	12122	1576	0.840871	0.869988
i16_Tnp31_combine_52_S52_R1.fastq	26202	20674	2940	0.789024	0.857792
i16_Tnp31_combine_57_S57_R1.fastq	12351	10559	1629	0.854911	0.845724
i16_Tnp31_combine_5_S5_R1.fastq	24915	18954	3109	0.760747	0.835971
i16_Tnp31_combine_64_S64_R1.fastq	14694	12129	1935	0.825439	0.840465
i16_Tnp31_combine_77_S77_R1.fastq	16769	13121	1863	0.782456	0.858014
i16_Tnp31_combine_7_S7_R1.fastq	25223	20775	2911	0.823653	0.85988
i16_Tnp31_combine_81_S81_R1.fastq	44393	38370	5654	0.864325	0.852645
i16_Tnp31_combine_88_S88_R1.fastq	13349	10911	1602	0.817365	0.853176
i16_Tnp31_combine_89_S89_R1.fastq	9437	7653	1209	0.810957	0.842023
i16_Tnp32_combine_11_S11_R1.fastq	9095	7402	1217	0.813854	0.835585
i16_Tnp32_combine_13_S13_R1.fastq	26141	22537	3245	0.862132	0.856015
i16_Tnp32_combine_20_S20_R1.fastq	25115	20712	2865	0.824686	0.861674
i16_Tnp32_combine_39_S39_R1.fastq	7554	6650	900	0.880328	0.864662
i16_Tnp32_combine_47_S47_R1.fastq	21485	17505	2516	0.814754	0.85627
i16_Tnp32_combine_56_S56_R1.fastq	28384	22781	3648	0.8026	0.839867
i16_Tnp32_combine_6_S6_R1.fastq	9959	8117	1136	0.815042	0.860047
i16_Tnp33_combine_25_S25_R1.fastq	10753	9098	1411	0.846089	0.844911
i16_Tnp33_combine_2_S2_R1.fastq	28051	21837	3101	0.778475	0.857993
i16_Tnp33_combine_31_S31_R1.fastq	8642	7370	1029	0.852812	0.86038
i16_Tnp33_combine_43_S43_R1.fastq	7041	6046	903	0.858685	0.850645
i16_Tnp33_combine_59_S59_R1.fastq	7854	6990	981	0.889992	0.859657
i16_Tnp33_combine_63_S63_R1.fastq	27180	21494	2601	0.790802	0.878989
i16_Tnp33_combine_68_S68_R1.fastq	15234	12171	1623	0.798937	0.86665
i16_Tnp33_combine_73_S73_R1.fastq	6695	5302	717	0.791934	0.864768
i16_Tnp33_combine_78_S78_R1.fastq	5310	4715	625	0.887947	0.867444
i16_Tnp33_combine_8_S8_R1.fastq	7299	6187	866	0.84765	0.860029
i16_Tnp33_combine_91_S91_R1.fastq	19525	16816	2436	0.861255	0.855138
i16_Tnp34_combine_25_S25_R1.fastq	6229	5497	873	0.882485	0.841186
i16_Tnp34_combine_62_S62_R1.fastq	14526	12778	2094	0.879664	0.836125
i16_Tnp34_combine_65_S65_R1.fastq	16785	14422	2106	0.85922	0.853973
i16_Tnp34_combine_79_S79_R1.fastq	8994	8100	1345	0.9006	0.833951
i16_Tnp34_combine_92_S92_R1.fastq	5729	4783	740	0.834875	0.845285
i16_Tnp35_combine_14_S14_R1.fastq	5154	4437	660	0.860885	0.851251
i16_Tnp35_combine_1_S1_R1.fastq	6071	5009	674	0.82507	0.865442
i16_Tnp35_combine_28_S28_R1.fastq	7848	6635	1013	0.845438	0.847325
i16_Tnp35_combine_31_S31_R1.fastq	12341	10167	1413	0.823839	0.861021
i16_Tnp35_combine_35_S35_R1.fastq	25915	22020	3124	0.849701	0.858129
i16_Tnp35_combine_53_S53_R1.fastq	51349	42545	6920	0.828546	0.837349
i16_Tnp35_combine_56_S56_R1.fastq	12378	10844	1744	0.87607	0.839174
i16_Tnp35_combine_70_S70_R1.fastq	21819	16651	2356	0.763142	0.858507
i16_Tnp35_combine_91_S91_R1.fastq	13024	11549	1684	0.886748	0.854187
i16_Tnp36_combine_13_S13_R1.fastq	28261	24390	3462	0.863027	0.858057
i16_Tnp36_combine_14_S14_R1.fastq	12811	10365	1412	0.80907	0.863772
i16_Tnp36_combine_17_S17_R1.fastq	34689	26674	3726	0.768947	0.860313
i16_Tnp36_combine_18_S18_R1.fastq	31889	25081	3177	0.786509	0.87333
i16_Tnp36_combine_2_S2_R1.fastq	15547	12668	1940	0.81482	0.846858
i16_Tnp36_combine_40_S40_R1.fastq	17189	14103	2211	0.820467	0.843225
i16_Tnp36_combine_42_S42_R1.fastq	28985	23295	3492	0.803692	0.850097
i16_Tnp36_combine_46_S46_R1.fastq	5840	5146	749	0.881164	0.85445
i16_Tnp36_combine_48_S48_R1.fastq	16557	14184	2107	0.856677	0.851452
i16_Tnp36_combine_51_S51_R1.fastq	19602	15146	2028	0.772676	0.866103
i16_Tnp36_combine_56_S56_R1.fastq	24701	19799	2990	0.801546	0.848982
i16_Tnp36_combine_6_S6_R1.fastq	20733	17599	2382	0.84884	0.864651
i16_Tnp36_combine_75_S75_R1.fastq	13751	11196	1534	0.814195	0.862987
i16_Tnp36_combine_86_S86_R1.fastq	28016	22129	3284	0.78987	0.851597
i16_Tnp36_combine_88_S88_R1.fastq	10000	8807	1309	0.8807	0.851368
i1_Tnp25_combine_10_S10_R1.fastq	27288	20617	2998	0.755534	0.854586
i1_Tnp25_combine_14_S14_R1.fastq	24097	19419	2833	0.805868	0.854112
i1_Tnp25_combine_41_S41_R1.fastq	23969	18602	3113	0.776086	0.832652
i1_Tnp25_combine_43_S43_R1.fastq	35791	28488	4218	0.795954	0.851938
i1_Tnp25_combine_45_S45_R1.fastq	21488	16762	2530	0.780063	0.849063
i1_Tnp25_combine_47_S47_R1.fastq	10178	8065	1175	0.792395	0.854309
i1_Tnp25_combine_56_S56_R1.fastq	10283	8333	1332	0.810367	0.840154
i1_Tnp25_combine_6_S6_R1.fastq	4623	3834	602	0.829332	0.842984
i1_Tnp25_combine_92_S92_R1.fastq	29867	23738	3742	0.79479	0.842362
i1_Tnp26_combine_26_S26_R1.fastq	15248	12271	2088	0.804761	0.829843
i1_Tnp26_combine_37_S37_R1.fastq	7925	6532	992	0.824227	0.848132
i1_Tnp26_combine_40_S40_R1.fastq	18425	14972	2339	0.812592	0.843775
i1_Tnp26_combine_41_S41_R1.fastq	5733	4883	786	0.851736	0.839033
i1_Tnp26_combine_43_S43_R1.fastq	15304	12095	1772	0.790316	0.853493
i1_Tnp26_combine_53_S53_R1.fastq	11827	8793	1462	0.743468	0.833731
i1_Tnp26_combine_62_S62_R1.fastq	12679	10792	1737	0.851171	0.839047
i1_Tnp26_combine_63_S63_R1.fastq	17707	14746	1917	0.832778	0.869999
i1_Tnp26_combine_66_S66_R1.fastq	12610	10423	1521	0.826566	0.854073
i1_Tnp26_combine_67_S67_R1.fastq	16346	12879	1748	0.787899	0.864275
i1_Tnp26_combine_70_S70_R1.fastq	9042	7549	1127	0.834882	0.850709
i1_Tnp26_combine_92_S92_R1.fastq	22702	18266	2880	0.804599	0.84233
i1_Tnp26_combine_93_S93_R1.fastq	10766	8718	1457	0.809772	0.832875
i1_Tnp27_combine_16_S16_R1.fastq	24338	18985	2719	0.780056	0.856782
i1_Tnp27_combine_21_S21_R1.fastq	17018	13987	2346	0.821894	0.832273
i1_Tnp27_combine_28_S28_R1.fastq	9459	7715	1238	0.815625	0.839533
i1_Tnp27_combine_40_S40_R1.fastq	7905	6903	1181	0.873245	0.828915
i1_Tnp27_combine_52_S52_R1.fastq	21589	16944	2519	0.784844	0.851334
i1_Tnp27_combine_55_S55_R1.fastq	34998	28554	5338	0.815875	0.813056
i1_Tnp27_combine_61_S61_R1.fastq	54052	41955	6311	0.776197	0.849577
i1_Tnp27_combine_62_S62_R1.fastq	7617	6172	1015	0.810293	0.835548
i1_Tnp27_combine_63_S63_R1.fastq	29588	24458	3205	0.826619	0.868959
i1_Tnp27_combine_6_S6_R1.fastq	27976	22879	3271	0.817808	0.85703
i1_Tnp27_combine_71_S71_R1.fastq	15039	12301	1958	0.81794	0.840826
i1_Tnp27_combine_87_S87_R1.fastq	19989	15427	2534	0.771774	0.835743
i1_Tnp28_combine_41_S41_R1.fastq	12729	9986	1697	0.784508	0.830062
i1_Tnp28_combine_50_S50_R1.fastq	4363	3697	503	0.847353	0.863944
i1_Tnp28_combine_72_S72_R1.fastq	53813	44789	5412	0.832308	0.879167
i1_Tnp28_combine_81_S81_R1.fastq	21510	17626	2544	0.819433	0.855668
i1_Tnp29_combine_16_S16_R1.fastq	4812	4147	625	0.861804	0.849289
i1_Tnp29_combine_17_S17_R1.fastq	17658	13336	1915	0.755238	0.856404
i1_Tnp29_combine_27_S27_R1.fastq	43269	33264	5738	0.768772	0.827501
i1_Tnp29_combine_37_S37_R1.fastq	10851	9477	1502	0.873376	0.841511
i1_Tnp29_combine_39_S39_R1.fastq	15815	13492	1790	0.853114	0.867329
i1_Tnp29_combine_51_S51_R1.fastq	32423	26531	3608	0.818277	0.864008
i1_Tnp29_combine_55_S55_R1.fastq	30629	25004	4593	0.816351	0.816309
i1_Tnp29_combine_61_S61_R1.fastq	14716	12142	1801	0.825088	0.851672
i1_Tnp29_combine_65_S65_R1.fastq	21322	16181	2328	0.758888	0.856128
i1_Tnp29_combine_77_S77_R1.fastq	22520	17726	2647	0.787123	0.850671
i1_Tnp29_combine_85_S85_R1.fastq	5066	4232	748	0.835373	0.823251
i1_Tnp29_combine_87_S87_R1.fastq	45799	35395	5548	0.772833	0.843255
i1_Tnp30_combine_14_S14_R1.fastq	9147	7280	1020	0.795889	0.85989
i1_Tnp30_combine_28_S28_R1.fastq	15557	12868	1885	0.827152	0.853513
i1_Tnp30_combine_2_S2_R1.fastq	36694	29605	4183	0.806808	0.858706
i1_Tnp30_combine_30_S30_R1.fastq	60906	48757	6359	0.800529	0.869578
i1_Tnp30_combine_43_S43_R1.fastq	14066	11420	1697	0.811887	0.851401
i1_Tnp30_combine_46_S46_R1.fastq	17338	13703	1988	0.790345	0.854922
i1_Tnp30_combine_6_S6_R1.fastq	16135	13004	1755	0.80595	0.865042
i1_Tnp30_combine_72_S72_R1.fastq	29221	23520	2736	0.804901	0.883673
i1_Tnp30_combine_81_S81_R1.fastq	16062	13023	1891	0.810796	0.854795
i1_Tnp30_combine_85_S85_R1.fastq	3736	2804	536	0.750535	0.808845
i1_Tnp30_combine_9_S9_R1.fastq	3794	3228	510	0.850817	0.842007
i2_Tnp25_combine_15_S15_R1.fastq	20747	17529	2668	0.844893	0.847795
i2_Tnp25_combine_17_S17_R1.fastq	10341	8700	1312	0.841311	0.849195
i2_Tnp25_combine_23_S23_R1.fastq	19482	16247	2389	0.833949	0.852957
i2_Tnp25_combine_28_S28_R1.fastq	25242	20175	3152	0.799263	0.843767
i2_Tnp25_combine_65_S65_R1.fastq	17005	13258	1962	0.779653	0.852014
i2_Tnp25_combine_70_S70_R1.fastq	13804	11059	1615	0.801145	0.853965
i2_Tnp25_combine_84_S84_R1.fastq	41953	35240	4976	0.839988	0.858797
i2_Tnp25_combine_86_S86_R1.fastq	8115	6297	1032	0.77597	0.836112
i2_Tnp25_combine_91_S91_R1.fastq	9219	7515	1141	0.815164	0.84817
i2_Tnp25_combine_9_S9_R1.fastq	7772	6575	1007	0.845986	0.846844
i2_Tnp26_combine_19_S19_R1.fastq	14677	11452	1755	0.780268	0.846752
i2_Tnp26_combine_27_S27_R1.fastq	7472	6187	1083	0.828025	0.824956
i2_Tnp26_combine_55_S55_R1.fastq	34688	27164	4942	0.783095	0.818068
i2_Tnp26_combine_6_S6_R1.fastq	10722	8982	1302	0.837717	0.855043
i2_Tnp26_combine_73_S73_R1.fastq	15082	12566	1662	0.833179	0.867738
i2_Tnp26_combine_79_S79_R1.fastq	8861	7671	1380	0.865704	0.820102
i2_Tnp26_combine_89_S89_R1.fastq	24901	19893	3099	0.798884	0.844217
i2_Tnp26_combine_92_S92_R1.fastq	16393	13278	2060	0.80998	0.844856
i2_Tnp27_combine_10_S10_R1.fastq	13267	11027	1680	0.83116	0.847647
i2_Tnp27_combine_11_S11_R1.fastq	14177	10773	1864	0.759893	0.826975
i2_Tnp27_combine_12_S12_R1.fastq	19359	17035	2672	0.879952	0.843146
i2_Tnp27_combine_1_S1_R1.fastq	21613	17156	2439	0.793782	0.857834
i2_Tnp27_combine_27_S27_R1.fastq	20244	16409	2814	0.810561	0.828509
i2_Tnp27_combine_29_S29_R1.fastq	14655	10276	1734	0.701194	0.831257
i2_Tnp27_combine_31_S31_R1.fastq	40900	33231	4714	0.812494	0.858145
i2_Tnp27_combine_52_S52_R1.fastq	17870	13810	2080	0.772804	0.849385
i2_Tnp27_combine_55_S55_R1.fastq	6371	4821	916	0.75671	0.809998
i2_Tnp27_combine_58_S58_R1.fastq	11958	9582	2357	0.801305	0.754018
i2_Tnp27_combine_59_S59_R1.fastq	42238	31465	4826	0.744945	0.846623
i2_Tnp27_combine_60_S60_R1.fastq	21517	15675	2322	0.728494	0.851866
i2_Tnp27_combine_66_S66_R1.fastq	27923	21712	3319	0.777567	0.847135
i2_Tnp27_combine_7_S7_R1.fastq	22930	17331	2486	0.755822	0.856558
i2_Tnp27_combine_93_S93_R1.fastq	43733	35151	6031	0.803764	0.828426
i2_Tnp28_combine_23_S23_R1.fastq	16291	13314	2101	0.817261	0.842196
i2_Tnp28_combine_44_S44_R1.fastq	18013	14248	1768	0.790984	0.875912
i2_Tnp28_combine_52_S52_R1.fastq	23442	18900	2803	0.806245	0.851693
i2_Tnp28_combine_63_S63_R1.fastq	24707	18950	2490	0.766989	0.868602
i2_Tnp28_combine_68_S68_R1.fastq	24347	20153	2751	0.827741	0.863494
i2_Tnp28_combine_6_S6_R1.fastq	25991	20830	2929	0.801431	0.859386
i2_Tnp28_combine_71_S71_R1.fastq	35433	27077	4423	0.764175	0.836651
i2_Tnp28_combine_7_S7_R1.fastq	21173	17734	2571	0.837576	0.855024
i2_Tnp28_combine_87_S87_R1.fastq	30273	24347	3957	0.804248	0.837475
i2_Tnp28_combine_95_S95_R1.fastq	4969	4013	687	0.807607	0.828806
i2_Tnp29_combine_16_S16_R1.fastq	7714	6483	924	0.84042	0.857473
i2_Tnp29_combine_29_S29_R1.fastq	21820	16570	2518	0.759395	0.848039
i2_Tnp29_combine_42_S42_R1.fastq	12403	10333	1612	0.833105	0.843995
i2_Tnp29_combine_72_S72_R1.fastq	17036	14459	1817	0.848732	0.874334
i2_Tnp29_combine_73_S73_R1.fastq	3916	3587	528	0.915986	0.852802
i2_Tnp29_combine_75_S75_R1.fastq	23045	18154	2582	0.787763	0.857772
i2_Tnp29_combine_81_S81_R1.fastq	13473	10739	1576	0.797076	0.853245
i2_Tnp30_combine_25_S25_R1.fastq	21472	16502	2520	0.768536	0.847291
i2_Tnp30_combine_26_S26_R1.fastq	36266	29918	4977	0.82496	0.833645
i2_Tnp30_combine_2_S2_R1.fastq	24977	19182	2931	0.767987	0.847201
i2_Tnp30_combine_45_S45_R1.fastq	21049	16669	2543	0.791914	0.847441
i2_Tnp30_combine_48_S48_R1.fastq	9092	7175	1060	0.789155	0.852265
i2_Tnp30_combine_61_S61_R1.fastq	38854	30638	4375	0.788542	0.857203
i2_Tnp30_combine_72_S72_R1.fastq	45418	35124	4232	0.77335	0.879513
i2_Tnp30_combine_73_S73_R1.fastq	14954	12262	1698	0.819981	0.861523
i2_Tnp30_combine_86_S86_R1.fastq	13360	10706	1551	0.801347	0.855128
i3_Tnp25_combine_15_S15_R1.fastq	46175	37205	5451	0.805739	0.853487
i3_Tnp25_combine_24_S24_R1.fastq	14483	11985	1871	0.827522	0.843888
i3_Tnp25_combine_31_S31_R1.fastq	55853	42459	5826	0.760192	0.862785
i3_Tnp25_combine_3_S3_R1.fastq	11604	9671	1474	0.83342	0.847586
i3_Tnp25_combine_42_S42_R1.fastq	62905	47379	6712	0.753183	0.858334
i3_Tnp25_combine_69_S69_R1.fastq	41902	34944	4630	0.833946	0.867502
i3_Tnp25_combine_90_S90_R1.fastq	25739	20644	3350	0.802051	0.837725
i3_Tnp25_combine_92_S92_R1.fastq	32910	25771	3900	0.783075	0.848667
i3_Tnp26_combine_12_S12_R1.fastq	20180	16368	2485	0.8111	0.848179
i3_Tnp26_combine_25_S25_R1.fastq	34962	27561	4382	0.788313	0.841007
i3_Tnp26_combine_61_S61_R1.fastq	11448	9744	1469	0.851153	0.849241
i3_Tnp26_combine_66_S66_R1.fastq	29644	23401	3592	0.789401	0.846502
i3_Tnp26_combine_72_S72_R1.fastq	31152	25340	3277	0.813431	0.870679
i3_Tnp26_combine_75_S75_R1.fastq	27376	22552	3286	0.823787	0.854292
i3_Tnp26_combine_84_S84_R1.fastq	20140	16510	2484	0.819762	0.849546
i3_Tnp26_combine_89_S89_R1.fastq	12751	10117	1567	0.793428	0.845112
i3_Tnp26_combine_8_S8_R1.fastq	16021	12946	1910	0.808064	0.852464
i3_Tnp26_combine_90_S90_R1.fastq	47684	39611	6073	0.830698	0.846684
i3_Tnp27_combine_15_S15_R1.fastq	26183	21050	3457	0.803957	0.835772
i3_Tnp27_combine_20_S20_R1.fastq	35089	28718	4309	0.818433	0.849955
i3_Tnp27_combine_28_S28_R1.fastq	15599	13516	2260	0.866466	0.832791
i3_Tnp27_combine_58_S58_R1.fastq	7725	6323	1662	0.818511	0.73715
i3_Tnp27_combine_77_S77_R1.fastq	60670	50086	7752	0.825548	0.845226
i3_Tnp27_combine_78_S78_R1.fastq	32284	26001	3707	0.805383	0.857429
i3_Tnp28_combine_19_S19_R1.fastq	7447	5848	906	0.785283	0.845075
i3_Tnp28_combine_23_S23_R1.fastq	6117	5073	786	0.829328	0.845062
i3_Tnp28_combine_27_S27_R1.fastq	7758	6583	1153	0.848543	0.824852
i3_Tnp28_combine_35_S35_R1.fastq	8291	6660	996	0.803281	0.85045
i3_Tnp28_combine_36_S36_R1.fastq	28237	22463	3649	0.795517	0.837555
i3_Tnp28_combine_37_S37_R1.fastq	8640	6928	1095	0.801852	0.841946
i3_Tnp28_combine_39_S39_R1.fastq	28707	23680	3132	0.824886	0.867736
i3_Tnp28_combine_42_S42_R1.fastq	34703	27278	4221	0.786042	0.84526
i3_Tnp28_combine_4_S4_R1.fastq	11051	9305	1462	0.842005	0.84288
i3_Tnp28_combine_51_S51_R1.fastq	7667	6709	1023	0.875049	0.847518
i3_Tnp28_combine_54_S54_R1.fastq	61720	51059	8010	0.827268	0.843123
i3_Tnp28_combine_57_S57_R1.fastq	26189	21278	3555	0.812479	0.832926
i3_Tnp28_combine_59_S59_R1.fastq	29229	23816	3554	0.814807	0.850773
i3_Tnp28_combine_74_S74_R1.fastq	23494	17992	2557	0.765813	0.857881
i3_Tnp29_combine_12_S12_R1.fastq	10962	9072	1502	0.827586	0.834436
i3_Tnp29_combine_19_S19_R1.fastq	14168	10988	1707	0.775551	0.844649
i3_Tnp29_combine_25_S25_R1.fastq	21331	16513	2726	0.774132	0.834918
i3_Tnp29_combine_30_S30_R1.fastq	64325	49974	6982	0.776899	0.860287
i3_Tnp29_combine_32_S32_R1.fastq	24650	20155	2994	0.817647	0.851451
i3_Tnp29_combine_34_S34_R1.fastq	40402	32425	4456	0.802559	0.862575
i3_Tnp29_combine_39_S39_R1.fastq	22281	17337	2242	0.778107	0.870681
i3_Tnp29_combine_48_S48_R1.fastq	36768	30497	4591	0.829444	0.849461
i3_Tnp29_combine_60_S60_R1.fastq	10499	9558	1427	0.910372	0.850701
i3_Tnp29_combine_72_S72_R1.fastq	15955	12955	1689	0.811971	0.869626
i3_Tnp29_combine_76_S76_R1.fastq	71083	53703	6538	0.755497	0.878256
i3_Tnp30_combine_10_S10_R1.fastq	47435	26981	4028	0.568799	0.85071
i3_Tnp30_combine_12_S12_R1.fastq	18131	15137	2316	0.834868	0.846997
i3_Tnp30_combine_15_S15_R1.fastq	26838	21401	3235	0.797414	0.848839
i3_Tnp30_combine_19_S19_R1.fastq	29755	22843	3500	0.767703	0.84678
i3_Tnp30_combine_30_S30_R1.fastq	42973	35343	4757	0.822447	0.865405
i3_Tnp30_combine_31_S31_R1.fastq	21675	16778	2326	0.774072	0.861366
i3_Tnp30_combine_35_S35_R1.fastq	28093	24050	3512	0.856085	0.853971
i3_Tnp30_combine_36_S36_R1.fastq	19887	16386	2573	0.823955	0.842976
i3_Tnp30_combine_39_S39_R1.fastq	18562	13860	1853	0.746687	0.866306
i3_Tnp30_combine_40_S40_R1.fastq	44053	36628	6031	0.831453	0.835345
i3_Tnp30_combine_43_S43_R1.fastq	38209	30548	4544	0.799498	0.85125
i3_Tnp30_combine_44_S44_R1.fastq	14943	12431	1447	0.831895	0.883597
i3_Tnp30_combine_45_S45_R1.fastq	19523	16079	2408	0.823593	0.850239
i3_Tnp30_combine_50_S50_R1.fastq	21115	16182	2145	0.766375	0.867445
i3_Tnp30_combine_51_S51_R1.fastq	34538	27965	3738	0.809688	0.866333
i3_Tnp30_combine_56_S56_R1.fastq	40391	32088	5075	0.794434	0.841841
i3_Tnp30_combine_67_S67_R1.fastq	27910	22856	3265	0.818918	0.857149
i3_Tnp30_combine_68_S68_R1.fastq	45964	34934	4697	0.76003	0.865546
i3_Tnp30_combine_70_S70_R1.fastq	35824	28843	4243	0.805131	0.852893
i3_Tnp30_combine_72_S72_R1.fastq	37782	31844	3849	0.842835	0.87913
i3_Tnp30_combine_77_S77_R1.fastq	50860	39917	5734	0.784841	0.856352
i3_Tnp30_combine_84_S84_R1.fastq	12029	10114	1381	0.840801	0.863457
i3_Tnp30_combine_89_S89_R1.fastq	6069	5416	919	0.892404	0.830318
i3_Tnp30_combine_92_S92_R1.fastq	36159	29620	4491	0.81916	0.848379
i4_Tnp25_combine_2_S2_R1.fastq	15448	13183	1894	0.853379	0.85633
i4_Tnp25_combine_38_S38_R1.fastq	29715	24707	3736	0.831466	0.848788
i4_Tnp25_combine_47_S47_R1.fastq	15086	12716	1841	0.842901	0.855222
i4_Tnp25_combine_48_S48_R1.fastq	12134	9643	1499	0.794709	0.84455
i4_Tnp25_combine_52_S52_R1.fastq	18393	14652	2109	0.796607	0.856061
i4_Tnp25_combine_6_S6_R1.fastq	9744	8155	1126	0.836925	0.861925
i4_Tnp25_combine_74_S74_R1.fastq	23173	18782	2533	0.810512	0.865137
i4_Tnp25_combine_76_S76_R1.fastq	42842	35106	4175	0.81943	0.881074
i4_Tnp25_combine_81_S81_R1.fastq	14008	11347	1666	0.810037	0.853177
i4_Tnp25_combine_95_S95_R1.fastq	10943	8940	1451	0.816961	0.837696
i4_Tnp26_combine_1_S1_R1.fastq	27369	23126	3235	0.844971	0.860114
i4_Tnp26_combine_22_S22_R1.fastq	13434	11039	1641	0.821721	0.851345
i4_Tnp26_combine_35_S35_R1.fastq	14548	12425	1944	0.854069	0.843541
i4_Tnp26_combine_3_S3_R1.fastq	34284	25710	4112	0.749912	0.840062
i4_Tnp26_combine_44_S44_R1.fastq	15082	12315	1504	0.816536	0.877873
i4_Tnp26_combine_54_S54_R1.fastq	6789	5772	942	0.850199	0.836798
i4_Tnp26_combine_59_S59_R1.fastq	20080	16584	2489	0.825896	0.849916
i4_Tnp26_combine_62_S62_R1.fastq	23063	19319	3113	0.837662	0.838863
i4_Tnp26_combine_72_S72_R1.fastq	30589	25432	3357	0.83141	0.868001
i4_Tnp26_combine_78_S78_R1.fastq	6250	5065	759	0.8104	0.850148
i4_Tnp26_combine_87_S87_R1.fastq	38603	30742	5043	0.796363	0.835957
i4_Tnp27_combine_13_S13_R1.fastq	59218	47470	6902	0.801614	0.854603
i4_Tnp27_combine_42_S42_R1.fastq	28844	23440	3658	0.812647	0.843942
i4_Tnp27_combine_44_S44_R1.fastq	16222	12732	1523	0.78486	0.88038
i4_Tnp27_combine_51_S51_R1.fastq	17841	14830	2104	0.831231	0.858125
i4_Tnp27_combine_58_S58_R1.fastq	17392	14944	3797	0.859246	0.745918
i4_Tnp27_combine_5_S5_R1.fastq	22061	17970	2831	0.81456	0.84246
i4_Tnp27_combine_61_S61_R1.fastq	32953	28282	4211	0.858253	0.851107
i4_Tnp27_combine_71_S71_R1.fastq	46215	36752	5680	0.79524	0.845451
i4_Tnp27_combine_74_S74_R1.fastq	30722	25217	3590	0.820812	0.857636
i4_Tnp27_combine_79_S79_R1.fastq	13371	11708	1976	0.875626	0.831227
i4_Tnp27_combine_81_S81_R1.fastq	24372	18729	2877	0.768464	0.846388
i4_Tnp27_combine_84_S84_R1.fastq	26179	21685	3119	0.828336	0.856168
i4_Tnp27_combine_89_S89_R1.fastq	25540	22182	3570	0.86852	0.839059
i4_Tnp27_combine_8_S8_R1.fastq	10038	7979	1256	0.794879	0.842587
i4_Tnp27_combine_93_S93_R1.fastq	48717	38295	6413	0.786071	0.832537
i4_Tnp28_combine_11_S11_R1.fastq	12186	9728	1678	0.798293	0.827508
i4_Tnp28_combine_13_S13_R1.fastq	20786	17686	2682	0.850861	0.848355
i4_Tnp28_combine_16_S16_R1.fastq	14267	12191	1847	0.854489	0.848495
i4_Tnp28_combine_21_S21_R1.fastq	17970	15470	2576	0.860879	0.833484
i4_Tnp28_combine_23_S23_R1.fastq	23483	18418	2890	0.784312	0.843088
i4_Tnp28_combine_24_S24_R1.fastq	24549	20551	3417	0.837142	0.833731
i4_Tnp28_combine_28_S28_R1.fastq	7079	6095	1009	0.860997	0.834454
i4_Tnp28_combine_35_S35_R1.fastq	25194	21011	3268	0.833968	0.844462
i4_Tnp28_combine_43_S43_R1.fastq	42534	34119	5198	0.802158	0.847651
i4_Tnp28_combine_54_S54_R1.fastq	22539	17951	2863	0.796442	0.84051
i4_Tnp28_combine_56_S56_R1.fastq	25600	20428	3304	0.797969	0.838261
i4_Tnp28_combine_63_S63_R1.fastq	16744	13601	1838	0.812291	0.864863
i4_Tnp28_combine_76_S76_R1.fastq	22082	17569	2251	0.795625	0.871877
i4_Tnp28_combine_89_S89_R1.fastq	19372	16665	2586	0.860262	0.844824
i4_Tnp28_combine_95_S95_R1.fastq	16118	14008	2482	0.86909	0.822816
i4_Tnp29_combine_36_S36_R1.fastq	31805	25786	4062	0.810753	0.842473
i4_Tnp29_combine_37_S37_R1.fastq	16927	14133	2211	0.834938	0.843558
i4_Tnp29_combine_48_S48_R1.fastq	8727	7246	1107	0.830297	0.847226
i4_Tnp29_combine_55_S55_R1.fastq	20632	16695	3056	0.80918	0.816951
i4_Tnp29_combine_74_S74_R1.fastq	42034	31893	4356	0.758743	0.863418
i4_Tnp29_combine_78_S78_R1.fastq	12887	10344	1516	0.802669	0.853442
i4_Tnp29_combine_83_S83_R1.fastq	22009	17866	2873	0.811759	0.839192
i4_Tnp29_combine_93_S93_R1.fastq	15220	11772	2038	0.773456	0.826877
i4_Tnp30_combine_1_S1_R1.fastq	26974	21963	3023	0.814229	0.862359
i4_Tnp30_combine_20_S20_R1.fastq	25370	20922	2986	0.824675	0.857279
i4_Tnp30_combine_23_S23_R1.fastq	37063	30092	4553	0.811915	0.848697
i4_Tnp30_combine_24_S24_R1.fastq	14584	11658	1828	0.799369	0.843198
i4_Tnp30_combine_2_S2_R1.fastq	29411	24867	3840	0.8455	0.845578
i4_Tnp30_combine_30_S30_R1.fastq	34607	29267	4055	0.845696	0.861448
i4_Tnp30_combine_4_S4_R1.fastq	13919	11080	1812	0.796034	0.836462
i4_Tnp30_combine_50_S50_R1.fastq	53333	43713	5895	0.819624	0.865143
i4_Tnp30_combine_53_S53_R1.fastq	53718	43117	7217	0.802655	0.832618
i4_Tnp30_combine_54_S54_R1.fastq	20786	17057	2627	0.8206	0.845987
i4_Tnp30_combine_59_S59_R1.fastq	36878	30588	4359	0.829438	0.857493
i4_Tnp30_combine_67_S67_R1.fastq	47838	36943	5298	0.772252	0.85659
i4_Tnp30_combine_71_S71_R1.fastq	37710	30860	4927	0.818351	0.840343
i4_Tnp30_combine_73_S73_R1.fastq	11950	9725	1391	0.813808	0.856967
i4_Tnp30_combine_80_S80_R1.fastq	20968	16109	2363	0.768266	0.853312
i4_Tnp30_combine_83_S83_R1.fastq	32339	25567	4038	0.790593	0.842062
i4_Tnp30_combine_84_S84_R1.fastq	13466	11880	1794	0.882222	0.84899
i4_Tnp30_combine_87_S87_R1.fastq	38298	30502	4865	0.796438	0.840502
i4_Tnp30_combine_89_S89_R1.fastq	25342	20593	3232	0.812604	0.843053
i5_Tnp25_combine_21_S21_R1.fastq	15087	12146	1974	0.805064	0.837477
i5_Tnp25_combine_27_S27_R1.fastq	18421	14319	2400	0.777319	0.832391
i5_Tnp25_combine_35_S35_R1.fastq	6312	5311	834	0.841413	0.842967
i5_Tnp25_combine_38_S38_R1.fastq	34705	29264	4647	0.843221	0.841204
i5_Tnp25_combine_42_S42_R1.fastq	20334	16724	2656	0.822465	0.841186
i5_Tnp25_combine_45_S45_R1.fastq	13420	11338	1725	0.844858	0.847857
i5_Tnp25_combine_4_S4_R1.fastq	6291	5649	967	0.897949	0.828819
i5_Tnp25_combine_60_S60_R1.fastq	33084	26221	3716	0.792558	0.858282
i5_Tnp25_combine_63_S63_R1.fastq	11965	9902	1355	0.82758	0.863159
i5_Tnp25_combine_77_S77_R1.fastq	10212	7973	1247	0.780748	0.843597
i5_Tnp25_combine_80_S80_R1.fastq	24831	19985	2866	0.804841	0.856592
i5_Tnp25_combine_85_S85_R1.fastq	9462	7901	1418	0.835024	0.820529
i5_Tnp25_combine_8_S8_R1.fastq	6054	5160	764	0.852329	0.851938
i5_Tnp26_combine_15_S15_R1.fastq	16547	13129	2030	0.793437	0.84538
i5_Tnp26_combine_40_S40_R1.fastq	9065	7109	1294	0.784225	0.817977
i5_Tnp26_combine_41_S41_R1.fastq	4866	4044	687	0.831073	0.830119
i5_Tnp26_combine_60_S60_R1.fastq	4956	4437	613	0.895278	0.861844
i5_Tnp26_combine_6_S6_R1.fastq	19494	16483	2339	0.845542	0.858096
i5_Tnp26_combine_75_S75_R1.fastq	49361	39140	5666	0.792934	0.855238
i5_Tnp27_combine_52_S52_R1.fastq	14880	12468	1884	0.837903	0.848893
i5_Tnp27_combine_57_S57_R1.fastq	33288	27064	4273	0.813026	0.842115
i5_Tnp27_combine_58_S58_R1.fastq	10739	9068	2257	0.844399	0.751103
i5_Tnp27_combine_7_S7_R1.fastq	37777	30762	4289	0.814305	0.860575
i5_Tnp28_combine_19_S19_R1.fastq	7390	6013	928	0.813667	0.845668
i5_Tnp28_combine_21_S21_R1.fastq	15488	12771	2200	0.824574	0.827735
i5_Tnp28_combine_26_S26_R1.fastq	13398	11322	2068	0.845052	0.817347
i5_Tnp28_combine_30_S30_R1.fastq	35261	27118	3988	0.769065	0.852939
i5_Tnp28_combine_38_S38_R1.fastq	21827	17952	3051	0.822468	0.830047
i5_Tnp28_combine_40_S40_R1.fastq	5571	4479	853	0.803985	0.809556
i5_Tnp28_combine_58_S58_R1.fastq	11050	8870	2301	0.802715	0.740586
i5_Tnp28_combine_60_S60_R1.fastq	12042	10168	1477	0.844378	0.85474
i5_Tnp28_combine_79_S79_R1.fastq	19588	15926	2801	0.813049	0.824124
i5_Tnp28_combine_86_S86_R1.fastq	17909	14540	2304	0.811882	0.841541
i5_Tnp28_combine_9_S9_R1.fastq	4871	3863	682	0.793061	0.823453
i5_Tnp29_combine_16_S16_R1.fastq	12586	10945	1612	0.869617	0.852718
i5_Tnp29_combine_22_S22_R1.fastq	11227	9838	1504	0.87628	0.847123
i5_Tnp29_combine_24_S24_R1.fastq	17436	14073	2276	0.807123	0.838272
i5_Tnp29_combine_28_S28_R1.fastq	14725	11491	1867	0.780374	0.837525
i5_Tnp29_combine_29_S29_R1.fastq	18138	14289	2258	0.787794	0.841976
i5_Tnp29_combine_2_S2_R1.fastq	12505	10648	1726	0.851499	0.837904
i5_Tnp29_combine_31_S31_R1.fastq	8662	7439	1072	0.858809	0.855895
i5_Tnp29_combine_37_S37_R1.fastq	12133	10423	1777	0.859062	0.829512
i5_Tnp29_combine_44_S44_R1.fastq	18582	15776	2033	0.848994	0.871133
i5_Tnp29_combine_4_S4_R1.fastq	47715	39182	6390	0.821167	0.836915
i5_Tnp29_combine_50_S50_R1.fastq	6092	5350	748	0.878201	0.860187
i5_Tnp29_combine_52_S52_R1.fastq	18027	14737	2313	0.817496	0.843048
i5_Tnp29_combine_58_S58_R1.fastq	26423	21213	5445	0.802823	0.743318
i5_Tnp29_combine_5_S5_R1.fastq	32844	26979	4380	0.821429	0.837652
i5_Tnp29_combine_60_S60_R1.fastq	9969	8821	1287	0.884843	0.854098
i5_Tnp29_combine_63_S63_R1.fastq	8343	6866	901	0.822965	0.868774
i5_Tnp29_combine_64_S64_R1.fastq	39964	33058	5665	0.827194	0.828635
i5_Tnp29_combine_70_S70_R1.fastq	10785	9319	1525	0.86407	0.836356
i5_Tnp29_combine_85_S85_R1.fastq	6060	4927	917	0.813036	0.813883
i5_Tnp29_combine_94_S94_R1.fastq	44517	35104	5401	0.788553	0.846143
i5_Tnp29_combine_95_S95_R1.fastq	8754	6425	1152	0.73395	0.8207
i5_Tnp30_combine_10_S10_R1.fastq	16350	14353	2204	0.877859	0.846443
i5_Tnp30_combine_11_S11_R1.fastq	13501	11875	1852	0.879564	0.844042
i5_Tnp30_combine_14_S14_R1.fastq	19942	15773	2206	0.790944	0.860141
i5_Tnp30_combine_15_S15_R1.fastq	17814	14419	2228	0.80942	0.845482
i5_Tnp30_combine_17_S17_R1.fastq	8231	7278	1117	0.884218	0.846524
i5_Tnp30_combine_20_S20_R1.fastq	6355	5597	802	0.880724	0.856709
i5_Tnp30_combine_24_S24_R1.fastq	29704	24855	3709	0.836756	0.850774
i5_Tnp30_combine_29_S29_R1.fastq	20741	18046	2814	0.870064	0.844065
i5_Tnp30_combine_34_S34_R1.fastq	14461	12886	1724	0.891086	0.866211
i5_Tnp30_combine_36_S36_R1.fastq	32275	27946	4216	0.865871	0.849138
i5_Tnp30_combine_3_S3_R1.fastq	35667	30285	4590	0.849104	0.84844
i5_Tnp30_combine_44_S44_R1.fastq	12638	10827	1242	0.856702	0.885287
i5_Tnp30_combine_45_S45_R1.fastq	16782	13899	2112	0.828209	0.848047
i5_Tnp30_combine_48_S48_R1.fastq	4228	3693	563	0.873463	0.847549
i5_Tnp30_combine_51_S51_R1.fastq	23359	18525	2497	0.793056	0.865209
i5_Tnp30_combine_52_S52_R1.fastq	33750	27117	3964	0.803467	0.853819
i5_Tnp30_combine_53_S53_R1.fastq	17073	14607	2323	0.855561	0.840967
i5_Tnp30_combine_55_S55_R1.fastq	22214	18497	3349	0.832673	0.818944
i5_Tnp30_combine_59_S59_R1.fastq	8023	7062	1009	0.880219	0.857123
i5_Tnp30_combine_64_S64_R1.fastq	14546	12338	1935	0.848206	0.843167
i5_Tnp30_combine_70_S70_R1.fastq	40438	30763	4349	0.760745	0.858629
i5_Tnp30_combine_71_S71_R1.fastq	21600	18171	2754	0.84125	0.84844
i5_Tnp30_combine_72_S72_R1.fastq	36750	29937	3443	0.814612	0.884992
i5_Tnp30_combine_84_S84_R1.fastq	37802	31447	4365	0.831887	0.861195
i5_Tnp30_combine_85_S85_R1.fastq	3986	3538	660	0.887607	0.813454
i5_Tnp30_combine_86_S86_R1.fastq	23828	19153	2830	0.803802	0.852242
i5_Tnp30_combine_88_S88_R1.fastq	5795	5183	793	0.894392	0.847
i5_Tnp30_combine_89_S89_R1.fastq	48206	38681	5799	0.80241	0.850081
i5_Tnp30_combine_90_S90_R1.fastq	28059	23062	3803	0.821911	0.835097
i5_Tnp30_combine_96_S96_R1.fastq	2639	1971	797	0.746874	0.595637
i6_Tnp25_combine_10_S10_R1.fastq	9966	8633	1281	0.866245	0.851616
i6_Tnp25_combine_14_S14_R1.fastq	22655	18105	2538	0.799161	0.859818
i6_Tnp25_combine_22_S22_R1.fastq	13737	11227	1579	0.817282	0.859357
i6_Tnp25_combine_25_S25_R1.fastq	31742	22861	3416	0.720213	0.850575
i6_Tnp25_combine_27_S27_R1.fastq	10590	8821	1479	0.832956	0.832332
i6_Tnp25_combine_29_S29_R1.fastq	22113	17907	2654	0.809795	0.85179
i6_Tnp25_combine_34_S34_R1.fastq	25205	19459	2571	0.772029	0.867876
i6_Tnp25_combine_35_S35_R1.fastq	13371	10995	1547	0.822302	0.8593
i6_Tnp25_combine_37_S37_R1.fastq	20655	16666	2459	0.806875	0.852454
i6_Tnp25_combine_3_S3_R1.fastq	14737	11941	1718	0.810273	0.856126
i6_Tnp25_combine_42_S42_R1.fastq	20689	16170	2420	0.781575	0.85034
i6_Tnp25_combine_43_S43_R1.fastq	35238	28902	4251	0.820194	0.852917
i6_Tnp25_combine_52_S52_R1.fastq	22428	17710	2424	0.789638	0.863128
i6_Tnp25_combine_61_S61_R1.fastq	38199	32223	4316	0.843556	0.866058
i6_Tnp25_combine_67_S67_R1.fastq	34647	29567	3962	0.853378	0.865999
i6_Tnp25_combine_70_S70_R1.fastq	10282	8857	1263	0.861408	0.857401
i6_Tnp25_combine_83_S83_R1.fastq	9462	7818	1266	0.826252	0.838066
i6_Tnp25_combine_88_S88_R1.fastq	7399	6086	950	0.822544	0.843904
i6_Tnp25_combine_89_S89_R1.fastq	10611	8492	1269	0.800302	0.850565
i6_Tnp26_combine_19_S19_R1.fastq	14098	11671	1847	0.827848	0.841744
i6_Tnp26_combine_65_S65_R1.fastq	21980	18181	2774	0.827161	0.847423
i6_Tnp26_combine_68_S68_R1.fastq	25782	20563	2912	0.797572	0.858386
i6_Tnp26_combine_71_S71_R1.fastq	39642	30928	4971	0.780183	0.839272
i6_Tnp26_combine_75_S75_R1.fastq	14952	13175	1956	0.881153	0.851537
i6_Tnp26_combine_81_S81_R1.fastq	32189	26229	3899	0.814844	0.851348
i6_Tnp26_combine_8_S8_R1.fastq	5937	4824	781	0.812532	0.838101
i6_Tnp26_combine_92_S92_R1.fastq	27294	22586	3547	0.827508	0.842956
i6_Tnp27_combine_10_S10_R1.fastq	44984	37344	5363	0.830162	0.856389
i6_Tnp27_combine_13_S13_R1.fastq	48960	39385	5447	0.804432	0.861699
i6_Tnp27_combine_15_S15_R1.fastq	38258	30959	4526	0.809216	0.853807
i6_Tnp27_combine_18_S18_R1.fastq	36209	28640	3868	0.790964	0.864944
i6_Tnp27_combine_20_S20_R1.fastq	7273	6543	927	0.899629	0.858322
i6_Tnp27_combine_25_S25_R1.fastq	27230	22621	3468	0.830738	0.846691
i6_Tnp27_combine_28_S28_R1.fastq	15132	13083	2048	0.864592	0.843461
i6_Tnp27_combine_29_S29_R1.fastq	18334	15807	2373	0.862169	0.849877
i6_Tnp27_combine_37_S37_R1.fastq	40110	33712	5058	0.840489	0.849964
i6_Tnp27_combine_40_S40_R1.fastq	13834	11914	1994	0.861212	0.832634
i6_Tnp27_combine_43_S43_R1.fastq	23280	20406	2981	0.876546	0.853916
i6_Tnp27_combine_66_S66_R1.fastq	37070	30850	4474	0.832209	0.854976
i6_Tnp27_combine_6_S6_R1.fastq	30690	24642	3506	0.802933	0.857723
i6_Tnp27_combine_73_S73_R1.fastq	15513	13034	1862	0.840199	0.857143
i6_Tnp27_combine_77_S77_R1.fastq	38654	31756	4617	0.821545	0.85461
i6_Tnp27_combine_7_S7_R1.fastq	12787	11325	1615	0.885665	0.857395
i6_Tnp27_combine_87_S87_R1.fastq	37027	29365	4698	0.79307	0.840014
i6_Tnp27_combine_9_S9_R1.fastq	5007	3936	609	0.786099	0.845274
i6_Tnp28_combine_10_S10_R1.fastq	11680	10013	1572	0.857277	0.843004
i6_Tnp28_combine_13_S13_R1.fastq	26093	21058	2982	0.807036	0.858391
i6_Tnp28_combine_17_S17_R1.fastq	29018	23633	3468	0.814426	0.853256
i6_Tnp28_combine_1_S1_R1.fastq	19854	15737	2209	0.792636	0.85963
i6_Tnp28_combine_20_S20_R1.fastq	27754	23193	3405	0.835663	0.853188
i6_Tnp28_combine_26_S26_R1.fastq	23109	19425	3475	0.840582	0.821107
i6_Tnp28_combine_31_S31_R1.fastq	8879	7706	1173	0.867891	0.847781
i6_Tnp28_combine_34_S34_R1.fastq	10771	8874	1289	0.823879	0.854744
i6_Tnp28_combine_38_S38_R1.fastq	38652	29305	4784	0.758176	0.836751
i6_Tnp28_combine_41_S41_R1.fastq	14839	12248	1999	0.825393	0.83679
i6_Tnp28_combine_42_S42_R1.fastq	5781	4499	736	0.778239	0.836408
i6_Tnp28_combine_44_S44_R1.fastq	26365	20457	2440	0.775915	0.880725
i6_Tnp28_combine_47_S47_R1.fastq	6417	5620	857	0.875799	0.847509
i6_Tnp28_combine_48_S48_R1.fastq	11297	9261	1475	0.819775	0.84073
i6_Tnp28_combine_4_S4_R1.fastq	48907	41049	6334	0.839328	0.845697
i6_Tnp28_combine_52_S52_R1.fastq	9814	8140	1256	0.829427	0.8457
i6_Tnp28_combine_55_S55_R1.fastq	7099	5781	1288	0.81434	0.777201
i6_Tnp28_combine_63_S63_R1.fastq	44462	33730	4462	0.758625	0.867714
i6_Tnp28_combine_67_S67_R1.fastq	31084	25169	3759	0.809709	0.85065
i6_Tnp28_combine_69_S69_R1.fastq	19685	16359	2231	0.831039	0.863622
i6_Tnp28_combine_7_S7_R1.fastq	17108	13600	1960	0.79495	0.855882
i6_Tnp28_combine_80_S80_R1.fastq	25392	21715	3204	0.855191	0.852452
i6_Tnp28_combine_85_S85_R1.fastq	26595	20963	3723	0.788231	0.822401
i6_Tnp28_combine_93_S93_R1.fastq	4767	4000	712	0.839102	0.822
i6_Tnp28_combine_94_S94_R1.fastq	14912	11874	1907	0.796271	0.839397
i6_Tnp29_combine_15_S15_R1.fastq	18891	14970	2257	0.792441	0.849232
i6_Tnp29_combine_19_S19_R1.fastq	13529	11269	1756	0.832951	0.844174
i6_Tnp29_combine_20_S20_R1.fastq	13159	10743	1480	0.816399	0.862236
i6_Tnp29_combine_25_S25_R1.fastq	10198	8974	1411	0.879976	0.842768
i6_Tnp29_combine_29_S29_R1.fastq	31617	21195	3100	0.670367	0.853739
i6_Tnp29_combine_2_S2_R1.fastq	21546	16611	2483	0.770955	0.850521
i6_Tnp29_combine_39_S39_R1.fastq	17656	14437	1985	0.817682	0.862506
i6_Tnp29_combine_47_S47_R1.fastq	19979	17067	2522	0.854247	0.852229
i6_Tnp29_combine_54_S54_R1.fastq	39275	31784	4741	0.809268	0.850837
i6_Tnp29_combine_57_S57_R1.fastq	16771	14371	2224	0.856896	0.845244
i6_Tnp29_combine_59_S59_R1.fastq	23079	18675	2608	0.809177	0.860348
i6_Tnp29_combine_66_S66_R1.fastq	22496	18882	2798	0.839349	0.851817
i6_Tnp29_combine_7_S7_R1.fastq	18246	14843	2028	0.813493	0.86337
i6_Tnp29_combine_80_S80_R1.fastq	30364	26836	3840	0.88381	0.856909
i6_Tnp29_combine_94_S94_R1.fastq	67299	56121	8058	0.833905	0.856417
i6_Tnp30_combine_10_S10_R1.fastq	29102	23905	3522	0.821421	0.852667
i6_Tnp30_combine_14_S14_R1.fastq	10163	8562	1326	0.842468	0.84513
i6_Tnp30_combine_17_S17_R1.fastq	14698	12192	1780	0.829501	0.854003
i6_Tnp30_combine_20_S20_R1.fastq	42770	32577	4247	0.761679	0.869632
i6_Tnp30_combine_23_S23_R1.fastq	53193	43268	6230	0.813415	0.856014
i6_Tnp30_combine_26_S26_R1.fastq	46731	36160	5931	0.77379	0.835979
i6_Tnp30_combine_31_S31_R1.fastq	55077	47073	6391	0.854676	0.864232
i6_Tnp30_combine_46_S46_R1.fastq	18735	15164	2205	0.809394	0.85459
i6_Tnp30_combine_56_S56_R1.fastq	31647	26558	4080	0.839195	0.846374
i6_Tnp30_combine_65_S65_R1.fastq	37937	31133	4461	0.82065	0.856712
i6_Tnp30_combine_67_S67_R1.fastq	30986	25094	3494	0.80985	0.860764
i6_Tnp30_combine_84_S84_R1.fastq	35998	29809	4099	0.828074	0.862491
i6_Tnp30_combine_88_S88_R1.fastq	13224	10650	1654	0.805354	0.844695
i6_Tnp30_combine_8_S8_R1.fastq	17370	14660	2116	0.843984	0.855662
i6_Tnp30_combine_96_S96_R1.fastq	2919	2210	1057	0.757109	0.521719
i7_Tnp25_combine_20_S20_R1.fastq	31900	25641	3275	0.803793	0.872275
i7_Tnp25_combine_24_S24_R1.fastq	40549	35006	4812	0.863301	0.862538
i7_Tnp25_combine_30_S30_R1.fastq	40213	32199	3957	0.800711	0.877108
i7_Tnp25_combine_42_S42_R1.fastq	46504	37343	5196	0.803006	0.860857
i7_Tnp25_combine_50_S50_R1.fastq	13478	11776	1469	0.87372	0.875255
i7_Tnp25_combine_53_S53_R1.fastq	5111	4666	734	0.912933	0.842692
i7_Tnp25_combine_67_S67_R1.fastq	63000	52580	6610	0.834603	0.874287
i7_Tnp25_combine_74_S74_R1.fastq	17284	14956	1839	0.865309	0.877039
i7_Tnp25_combine_78_S78_R1.fastq	25779	21354	2713	0.828349	0.872951
i7_Tnp25_combine_91_S91_R1.fastq	22897	18744	2578	0.818623	0.862463
i7_Tnp26_combine_15_S15_R1.fastq	19877	16263	2409	0.818182	0.851872
i7_Tnp26_combine_28_S28_R1.fastq	33088	28043	4139	0.847528	0.852405
i7_Tnp26_combine_35_S35_R1.fastq	18889	16258	2353	0.860713	0.855271
i7_Tnp26_combine_40_S40_R1.fastq	12650	10547	1714	0.833755	0.837489
i7_Tnp26_combine_43_S43_R1.fastq	27588	22165	3246	0.803429	0.853553
i7_Tnp26_combine_62_S62_R1.fastq	5497	4888	799	0.889212	0.836538
i7_Tnp26_combine_86_S86_R1.fastq	5125	4585	708	0.894634	0.845583
i7_Tnp27_combine_12_S12_R1.fastq	9202	7842	1168	0.852206	0.851058
i7_Tnp27_combine_14_S14_R1.fastq	10714	8753	1270	0.816968	0.854907
i7_Tnp27_combine_3_S3_R1.fastq	21892	18151	2822	0.829116	0.844526
i7_Tnp27_combine_51_S51_R1.fastq	21115	18317	2445	0.867488	0.866517
i7_Tnp27_combine_52_S52_R1.fastq	32535	26025	3754	0.799908	0.855754
i7_Tnp27_combine_56_S56_R1.fastq	38739	30662	4720	0.791502	0.846064
i7_Tnp27_combine_72_S72_R1.fastq	27996	22353	2786	0.798435	0.875363
i7_Tnp27_combine_78_S78_R1.fastq	17257	14304	2024	0.828881	0.858501
i7_Tnp28_combine_13_S13_R1.fastq	24968	20275	2802	0.812039	0.8618
i7_Tnp28_combine_16_S16_R1.fastq	15686	13018	1916	0.829912	0.852819
i7_Tnp28_combine_25_S25_R1.fastq	23506	19120	3016	0.813409	0.842259
i7_Tnp28_combine_38_S38_R1.fastq	14774	11972	1914	0.810342	0.840127
i7_Tnp28_combine_39_S39_R1.fastq	9481	8606	1119	0.90771	0.869974
i7_Tnp28_combine_56_S56_R1.fastq	14843	12363	1987	0.832918	0.839278
i7_Tnp28_combine_60_S60_R1.fastq	22590	19115	2652	0.846171	0.861261
i7_Tnp28_combine_69_S69_R1.fastq	30923	23910	3279	0.773211	0.862861
i7_Tnp28_combine_79_S79_R1.fastq	24391	20373	3337	0.835267	0.836205
i7_Tnp28_combine_81_S81_R1.fastq	4599	4086	648	0.888454	0.84141
i7_Tnp28_combine_84_S84_R1.fastq	43440	36233	5295	0.834093	0.853863
i7_Tnp28_combine_85_S85_R1.fastq	17990	13169	2451	0.732018	0.813881
i7_Tnp28_combine_88_S88_R1.fastq	6816	5856	844	0.859155	0.855874
i7_Tnp28_combine_92_S92_R1.fastq	27641	22785	3474	0.824319	0.847531
i7_Tnp28_combine_94_S94_R1.fastq	30194	23991	3259	0.794562	0.864157
i7_Tnp29_combine_25_S25_R1.fastq	30655	25130	3766	0.819768	0.850139
i7_Tnp29_combine_49_S49_R1.fastq	46881	38928	5005	0.830358	0.871429
i7_Tnp29_combine_52_S52_R1.fastq	11692	9330	1266	0.797982	0.864309
i7_Tnp29_combine_56_S56_R1.fastq	9641	8028	1347	0.832694	0.832212
i7_Tnp29_combine_68_S68_R1.fastq	35727	28905	3792	0.809052	0.868812
i7_Tnp29_combine_73_S73_R1.fastq	21443	17521	2324	0.817096	0.867359
i7_Tnp29_combine_74_S74_R1.fastq	16360	13521	1797	0.826467	0.867096
i7_Tnp29_combine_84_S84_R1.fastq	15589	13872	1940	0.889858	0.86015
i7_Tnp29_combine_85_S85_R1.fastq	8826	7452	1284	0.844324	0.827697
i7_Tnp29_combine_87_S87_R1.fastq	37634	29445	4380	0.782404	0.851248
i7_Tnp29_combine_88_S88_R1.fastq	12660	9857	1429	0.778594	0.855027
i7_Tnp29_combine_90_S90_R1.fastq	25162	20883	3425	0.829942	0.835991
i7_Tnp29_combine_91_S91_R1.fastq	23022	19177	2701	0.832986	0.859154
i7_Tnp30_combine_20_S20_R1.fastq	38191	23695	3459	0.620434	0.85402
i7_Tnp30_combine_23_S23_R1.fastq	52162	41109	6163	0.788102	0.850081
i7_Tnp30_combine_28_S28_R1.fastq	38721	31002	4701	0.800651	0.848365
i7_Tnp30_combine_32_S32_R1.fastq	10604	8622	1361	0.813089	0.842148
i7_Tnp30_combine_35_S35_R1.fastq	22557	18277	2770	0.810258	0.848443
i7_Tnp30_combine_46_S46_R1.fastq	17421	14771	2230	0.847885	0.849029
i7_Tnp30_combine_50_S50_R1.fastq	42457	35292	4532	0.831241	0.871586
i7_Tnp30_combine_60_S60_R1.fastq	27466	21409	2890	0.779473	0.86501
i7_Tnp30_combine_65_S65_R1.fastq	25672	21207	3295	0.826075	0.844627
i7_Tnp30_combine_77_S77_R1.fastq	22902	18686	2951	0.815911	0.842074
i7_Tnp30_combine_79_S79_R1.fastq	13122	11402	1877	0.868922	0.83538
i7_Tnp30_combine_95_S95_R1.fastq	6937	5803	997	0.836529	0.828192
i7_Tnp30_combine_96_S96_R1.fastq	2535	1979	991	0.780671	0.499242
i8_Tnp25_combine_12_S12_R1.fastq	15238	12808	1878	0.84053	0.853373
i8_Tnp25_combine_16_S16_R1.fastq	20133	16734	2382	0.831173	0.857655
i8_Tnp25_combine_19_S19_R1.fastq	8296	7208	1096	0.868852	0.847947
i8_Tnp25_combine_41_S41_R1.fastq	32136	26404	4163	0.821633	0.842334
i8_Tnp25_combine_65_S65_R1.fastq	5226	4853	735	0.928626	0.848547
i8_Tnp25_combine_72_S72_R1.fastq	22110	18626	2165	0.842424	0.883765
i8_Tnp25_combine_76_S76_R1.fastq	23581	20682	2300	0.877062	0.888792
i8_Tnp25_combine_85_S85_R1.fastq	11521	9171	1543	0.796025	0.831752
i8_Tnp27_combine_29_S29_R1.fastq	17440	15105	2203	0.866112	0.854154
i8_Tnp27_combine_2_S2_R1.fastq	45416	38306	5389	0.843447	0.859317
i8_Tnp27_combine_35_S35_R1.fastq	16736	13592	1877	0.812141	0.861904
i8_Tnp27_combine_45_S45_R1.fastq	8146	6806	1039	0.835502	0.847341
i8_Tnp27_combine_47_S47_R1.fastq	13362	11456	1630	0.857357	0.857716
i8_Tnp27_combine_4_S4_R1.fastq	18645	16389	2607	0.879002	0.84093
i8_Tnp27_combine_60_S60_R1.fastq	30659	23498	3071	0.766431	0.869308
i8_Tnp27_combine_63_S63_R1.fastq	17633	15255	1932	0.865139	0.873353
i8_Tnp27_combine_70_S70_R1.fastq	9591	8078	1249	0.842248	0.845383
i8_Tnp27_combine_76_S76_R1.fastq	57191	48646	5849	0.850588	0.879764
i8_Tnp28_combine_17_S17_R1.fastq	18704	14479	2082	0.774112	0.856206
i8_Tnp28_combine_38_S38_R1.fastq	39506	31723	5004	0.802992	0.84226
i8_Tnp28_combine_3_S3_R1.fastq	20791	16444	2526	0.790919	0.846388
i8_Tnp28_combine_41_S41_R1.fastq	13890	10568	1718	0.760835	0.837434
i8_Tnp28_combine_49_S49_R1.fastq	13455	10929	1500	0.812263	0.86275
i8_Tnp28_combine_55_S55_R1.fastq	9733	8255	1502	0.848145	0.81805
i8_Tnp28_combine_66_S66_R1.fastq	12412	10459	1633	0.842652	0.843867
i8_Tnp28_combine_6_S6_R1.fastq	45209	37733	5360	0.834635	0.857949
i8_Tnp28_combine_71_S71_R1.fastq	36297	28591	4633	0.787696	0.837956
i8_Tnp28_combine_73_S73_R1.fastq	7423	6176	839	0.832009	0.864152
i8_Tnp28_combine_74_S74_R1.fastq	27954	21853	3018	0.781749	0.861895
i8_Tnp28_combine_96_S96_R1.fastq	2250	1688	647	0.750222	0.616706
i8_Tnp29_combine_13_S13_R1.fastq	47580	39095	5267	0.821669	0.865277
i8_Tnp29_combine_26_S26_R1.fastq	16802	13241	2152	0.788061	0.837475
i8_Tnp29_combine_45_S45_R1.fastq	17506	14840	2186	0.847709	0.852695
i8_Tnp29_combine_51_S51_R1.fastq	20204	16274	2071	0.805484	0.872742
i8_Tnp29_combine_65_S65_R1.fastq	25364	21443	2945	0.845411	0.862659
i8_Tnp29_combine_69_S69_R1.fastq	15448	13991	1859	0.905684	0.867129
i8_Tnp29_combine_70_S70_R1.fastq	15645	12646	1888	0.808309	0.850704
i8_Tnp29_combine_74_S74_R1.fastq	16918	13823	1825	0.817059	0.867974
i8_Tnp29_combine_76_S76_R1.fastq	25750	20569	2454	0.798796	0.880694
i8_Tnp29_combine_78_S78_R1.fastq	7148	5660	769	0.79183	0.864134
i8_Tnp29_combine_84_S84_R1.fastq	16404	14403	1933	0.878018	0.865792
i8_Tnp29_combine_93_S93_R1.fastq	18129	15326	2481	0.845386	0.838118
i8_Tnp30_combine_11_S11_R1.fastq	21959	17944	3204	0.817159	0.821444
i8_Tnp30_combine_14_S14_R1.fastq	20304	16555	2483	0.815357	0.850015
i8_Tnp30_combine_24_S24_R1.fastq	4155	3652	576	0.878941	0.842278
i8_Tnp30_combine_2_S2_R1.fastq	8898	7609	1168	0.855136	0.846498
i8_Tnp30_combine_38_S38_R1.fastq	27078	23472	3652	0.866829	0.84441
i8_Tnp30_combine_3_S3_R1.fastq	25899	21709	3389	0.838218	0.84389
i8_Tnp30_combine_44_S44_R1.fastq	23405	19786	2350	0.845375	0.881229
i8_Tnp30_combine_54_S54_R1.fastq	39735	32002	4768	0.805386	0.851009
i8_Tnp30_combine_59_S59_R1.fastq	7534	6510	1019	0.864083	0.843472
i8_Tnp30_combine_63_S63_R1.fastq	30047	24696	3193	0.821912	0.870708
i8_Tnp30_combine_69_S69_R1.fastq	15210	12598	1737	0.828271	0.862121
i8_Tnp30_combine_70_S70_R1.fastq	30811	24536	3568	0.796339	0.854581
i8_Tnp30_combine_71_S71_R1.fastq	41638	34187	5388	0.821053	0.842396
i8_Tnp30_combine_74_S74_R1.fastq	16932	14066	1924	0.830735	0.863216
i8_Tnp30_combine_83_S83_R1.fastq	6845	5896	978	0.861359	0.834125
i8_Tnp30_combine_90_S90_R1.fastq	20234	16876	2686	0.834042	0.840839
i8_Tnp30_combine_95_S95_R1.fastq	14775	12024	2039	0.813807	0.830422
i8_Tnp30_combine_9_S9_R1.fastq	4680	3850	616	0.82265	0.84
i9_Tnp31_combine_20_S20_R1.fastq	28365	24408	3361	0.860497	0.862299
i9_Tnp31_combine_41_S41_R1.fastq	13390	11795	1877	0.880881	0.840865
i9_Tnp31_combine_54_S54_R1.fastq	44839	36437	5384	0.812618	0.852238
i9_Tnp31_combine_80_S80_R1.fastq	18932	16123	2230	0.851627	0.861688
i9_Tnp31_combine_8_S8_R1.fastq	15300	13048	1968	0.85281	0.849172
i9_Tnp31_combine_96_S96_R1.fastq	2047	1740	799	0.850024	0.540805
i9_Tnp31_combine_9_S9_R1.fastq	9114	7792	1306	0.854948	0.832392
i9_Tnp32_combine_27_S27_R1.fastq	13805	11806	1856	0.855197	0.842792
i9_Tnp32_combine_41_S41_R1.fastq	5474	4548	732	0.830837	0.83905
i9_Tnp32_combine_53_S53_R1.fastq	14955	12426	2047	0.830893	0.835265
i9_Tnp32_combine_56_S56_R1.fastq	38165	31682	4847	0.830132	0.847011
i9_Tnp32_combine_58_S58_R1.fastq	10897	9167	2213	0.841241	0.758591
i9_Tnp32_combine_60_S60_R1.fastq	33611	27166	3733	0.808247	0.862586
i9_Tnp32_combine_64_S64_R1.fastq	17386	15142	2448	0.870931	0.83833
i9_Tnp32_combine_76_S76_R1.fastq	10520	9389	1112	0.89249	0.881564
i9_Tnp32_combine_77_S77_R1.fastq	39329	30745	4266	0.781739	0.861246
i9_Tnp32_combine_80_S80_R1.fastq	22968	19311	2674	0.840778	0.86153
i9_Tnp32_combine_83_S83_R1.fastq	10504	9013	1359	0.858054	0.849218
i9_Tnp32_combine_9_S9_R1.fastq	4794	4307	686	0.898415	0.840724
i9_Tnp33_combine_10_S10_R1.fastq	15844	13428	1967	0.847513	0.853515
i9_Tnp33_combine_11_S11_R1.fastq	24281	19185	3059	0.790124	0.840553
i9_Tnp33_combine_15_S15_R1.fastq	30209	24211	3587	0.80145	0.851844
i9_Tnp33_combine_23_S23_R1.fastq	21908	19027	2806	0.868496	0.852525
i9_Tnp33_combine_2_S2_R1.fastq	8084	6803	1019	0.841539	0.850213
i9_Tnp33_combine_32_S32_R1.fastq	4962	4522	696	0.911326	0.846086
i9_Tnp33_combine_34_S34_R1.fastq	23201	19234	2652	0.829016	0.862119
i9_Tnp33_combine_37_S37_R1.fastq	20553	17700	2594	0.861188	0.853446
i9_Tnp33_combine_3_S3_R1.fastq	29305	24527	3753	0.836956	0.846985
i9_Tnp33_combine_4_S4_R1.fastq	15404	12009	2100	0.779603	0.825131
i9_Tnp33_combine_51_S51_R1.fastq	13243	11554	1564	0.872461	0.864636
i9_Tnp33_combine_69_S69_R1.fastq	42767	35762	4740	0.836205	0.867457
i9_Tnp33_combine_79_S79_R1.fastq	8831	7920	1281	0.896841	0.838258
i9_Tnp33_combine_84_S84_R1.fastq	34261	28136	3901	0.821225	0.861352
i9_Tnp33_combine_8_S8_R1.fastq	8810	7200	1052	0.817253	0.853889
i9_Tnp33_combine_96_S96_R1.fastq	2495	2083	1149	0.83487	0.448392
i9_Tnp34_combine_46_S46_R1.fastq	12735	10387	1503	0.815626	0.8553
i9_Tnp34_combine_4_S4_R1.fastq	7612	6474	1001	0.850499	0.845382
i9_Tnp34_combine_53_S53_R1.fastq	13983	12099	1943	0.865265	0.839408
i9_Tnp34_combine_55_S55_R1.fastq	14544	12483	2283	0.858292	0.817111
i9_Tnp34_combine_57_S57_R1.fastq	19975	16852	2596	0.843655	0.845953
i9_Tnp34_combine_62_S62_R1.fastq	12217	10148	1553	0.830646	0.846965
i9_Tnp34_combine_63_S63_R1.fastq	25199	22150	2737	0.879003	0.876433
i9_Tnp34_combine_64_S64_R1.fastq	13349	10864	1807	0.813844	0.833671
i9_Tnp34_combine_6_S6_R1.fastq	55408	43968	6467	0.793532	0.852916
i9_Tnp34_combine_75_S75_R1.fastq	39962	30972	4213	0.775036	0.863974
i9_Tnp34_combine_85_S85_R1.fastq	17792	14330	2359	0.805418	0.83538
i9_Tnp34_combine_88_S88_R1.fastq	33451	27034	4068	0.808167	0.849523
i9_Tnp35_combine_12_S12_R1.fastq	13870	12325	1895	0.888609	0.846247
i9_Tnp35_combine_14_S14_R1.fastq	17367	15251	2179	0.87816	0.857124
i9_Tnp35_combine_23_S23_R1.fastq	25827	21612	3157	0.836799	0.853924
i9_Tnp35_combine_25_S25_R1.fastq	4722	4299	694	0.910419	0.838567
i9_Tnp35_combine_34_S34_R1.fastq	6889	6086	840	0.883437	0.861978
i9_Tnp35_combine_38_S38_R1.fastq	15863	13300	2187	0.838429	0.835564
i9_Tnp35_combine_44_S44_R1.fastq	22666	19000	2337	0.83826	0.877
i9_Tnp35_combine_46_S46_R1.fastq	15073	13029	2062	0.864393	0.841738
i9_Tnp35_combine_54_S54_R1.fastq	9800	8803	1376	0.898265	0.84369
i9_Tnp35_combine_55_S55_R1.fastq	5829	5009	953	0.859324	0.809742
i9_Tnp35_combine_59_S59_R1.fastq	27543	22460	3267	0.815452	0.854541
i9_Tnp35_combine_66_S66_R1.fastq	33440	26244	3862	0.784809	0.852843
i9_Tnp35_combine_72_S72_R1.fastq	20972	17384	2135	0.828915	0.877186
i9_Tnp35_combine_83_S83_R1.fastq	27600	23121	3664	0.837717	0.841529
i9_Tnp35_combine_89_S89_R1.fastq	26558	21651	3679	0.815235	0.830077
i9_Tnp35_combine_91_S91_R1.fastq	20646	17228	2629	0.834447	0.8474
i9_Tnp35_combine_92_S92_R1.fastq	13006	11206	1787	0.861602	0.840532
i9_Tnp36_combine_23_S23_R1.fastq	8752	7163	1089	0.818441	0.847969
i9_Tnp36_combine_29_S29_R1.fastq	9816	8252	1190	0.840668	0.855793
i9_Tnp36_combine_34_S34_R1.fastq	25680	20248	2631	0.788474	0.870061
i9_Tnp36_combine_37_S37_R1.fastq	6195	5374	880	0.867474	0.836249
i9_Tnp36_combine_38_S38_R1.fastq	25385	21732	3226	0.856096	0.851555
i9_Tnp36_combine_75_S75_R1.fastq	7161	6379	911	0.890797	0.857188
i9_Tnp36_combine_77_S77_R1.fastq	17353	14915	2192	0.859506	0.853034
i9_Tnp36_combine_90_S90_R1.fastq	26548	22442	3679	0.845337	0.836066
i9_Tnp36_combine_9_S9_R1.fastq	4920	4480	701	0.910569	0.843527
AVERAGE	20446.4	16746	2497.08	0.827296	0.846823
