# Supplementary material for: Mapping histone modifications in low cell number and single cells using antibody-guided chromatin tagmentation (ACT-seq)
Source: Nat Commun. 2019 Aug 20;10:3747. doi: 10.1038/s41467-019-11559-1 (PMC6702168; doi:10.1038/s41467-019-11559-1)
Supplement: Supplementary file 4 — Supplementary Software [file 41467_2019_11559_MOESM4_ESM.txt]

path = '/Users/kuw/Desktop/Keji/ACT-seq/data/'; %%change to the path of folder data
listing = dir(strcat(char(path),'S*well*.txt'));
filename = cell([96,1]);
for i= 1:96
    filename(i) = cellstr(listing(i).name);
end;    
ff =zeros(96,1);
numcell = [];
for i = 1:96
    a = readtable(strcat(char(path),char(filename(i))),'ReadVariableNames',0,'delimiter','\t');
    b = table2array(a(:,1));
    q = find(b<500);
    b(q)=[];
    if(min(size(b))>0)
        b = sort(b,'descend');
        b(1:2)=[];
        if(b(1)==6902| b(1)==3591)
            fprintf('%d\t%d\t',i,b);
            fprintf('\n');
        end;    
        b = b(1:min(15,max(size(b))));
        d=zeros(10000,1);
        numcell =[numcell,i*ones(1,max(size(b)))];
        for j =1:10000
            c1 = ceil(rand(1,1)*max(size(b))); 
            c2 = ceil(rand(1,1)*max(size(b))); 
            d(j)= b(c1)+b(c2);
        end;    
        q = find(d>max(b));
        ff(i) = min(size(q))*max(size(q))/10000;
    end;    
end;

q = find(ff==0);
ff(q)=[];
average_remove_rate = mean(ff);
